# Supplementary material for: Identification of a Recurrence Signature and Validation of Cell Infiltration Level of Thyroid Cancer Microenvironment
Source: Front Endocrinol (Lausanne). 2020 Jul 23;11:467. doi: 10.3389/fendo.2020.00467 (PMC7390823; doi:10.3389/fendo.2020.00467)
Supplement: Supplementary file 2 [file Table_2.xlsx]

## Sheet: table 2
Table S2
	logFC	AveExpr	t	P.Value	adj.P.Val	B	significant	gene
Fibroblasts	-231.732	643.578	-15.5397	1.21e-45	7.73e-44	-2.80976	TRUE	Fibroblasts
Neurons	-314.291	516.911	-15.3807	6.86e-45	2.2e-43	-2.83565	TRUE	Neurons
Preadipocytes	-330.082	669.214	-14.6331	2.2e-41	4.68e-40	-2.95797	TRUE	Preadipocytes
Platelets	-286.954	578.233	-13.6064	1.06e-36	1.69e-35	-3.12673	TRUE	Platelets
Hepatocytes	-317.108	515.95	-13.2078	6.28e-35	8.04e-34	-3.19223	TRUE	Hepatocytes
NKT	401.022	803.176	12.8147	3.31e-33	3.53e-32	-3.25671	TRUE	NKT
Epithelial cells	1103.66	2879.51	12.3986	2.05e-31	1.87e-30	-3.3247	TRUE	Epithelial cells
Basophils	-169.047	514.095	-12.271	7.15e-31	5.72e-30	-3.34549	TRUE	Basophils
Tregs	-336.439	969.804	-9.59563	2.61e-20	1.86e-19	-3.76751	TRUE	Tregs
Keratinocytes	492.06	1639.74	8.71316	3.23e-17	2.07e-16	-3.89744	TRUE	Keratinocytes
CD4+ T-cells	-245.446	500.359	-8.58242	8.88e-17	5.17e-16	-3.91614	TRUE	CD4+ T-cells
Eosinophils	170.574	759.159	8.25081	1.1e-15	5.86e-15	-3.96287	TRUE	Eosinophils
CD8+ T-cells	-248.67	618.856	-7.83616	2.3e-14	1.13e-13	-4.01979	TRUE	CD8+ T-cells
HSC	-423.65	1346.45	-7.73708	4.66e-14	2.13e-13	-4.03312	TRUE	HSC
CD4+ memory T-cells	-229.379	768.132	-7.62568	1.03e-13	4.38e-13	-4.04799	TRUE	CD4+ memory T-cells
Adipocytes	-295.061	589.098	-7.48551	2.73e-13	1.09e-12	-4.0665	TRUE	Adipocytes
Melanocytes	191.098	847.788	7.3094	9.14e-13	3.44e-12	-4.08944	TRUE	Melanocytes
CD8+ Tcm	-329.612	863.389	-7.25522	1.32e-12	4.69e-12	-4.09643	TRUE	CD8+ Tcm
Sebocytes	436.886	1897.25	7.07087	4.54e-12	1.53e-11	-4.11994	TRUE	Sebocytes
CD4+ naive T-cells	-263.008	678.094	-7.01245	6.67e-12	2.13e-11	-4.12731	TRUE	CD4+ naive T-cells
NK cells	-171.495	783.828	-6.51931	1.56e-10	4.75e-10	-4.18776	TRUE	NK cells
CLP	130.733	547.281	6.15554	1.41e-09	4.11e-09	-4.23031	TRUE	CLP
naive B-cells	-357.607	739.919	-5.8607	7.81e-09	2.17e-08	-4.26343	TRUE	naive B-cells
CD4+ Tcm	-116.996	520.492	-5.62186	2.96e-08	7.9e-08	-4.28934	TRUE	CD4+ Tcm
Neutrophils	-139.035	767.209	-5.58942	3.54e-08	9.06e-08	-4.2928	TRUE	Neutrophils
Th2 cells	-156.658	749.062	-5.48786	6.13e-08	1.51e-07	-4.30351	TRUE	Th2 cells
Megakaryocytes	-190.884	1427.73	-5.31187	1.56e-07	3.7e-07	-4.32169	TRUE	Megakaryocytes
Smooth muscle	-79.1625	867.973	-5.17535	3.16e-07	7.22e-07	-4.33546	TRUE	Smooth muscle
MPP	-160.306	665.388	-4.869	1.46e-06	3.21e-06	-4.36529	TRUE	MPP
GMP	-64.5561	535.243	-4.78399	2.19e-06	4.68e-06	-4.37329	TRUE	GMP
Plasma cells	-149.058	590.434	-4.72465	2.91e-06	6e-06	-4.37881	TRUE	Plasma cells
pro B-cells	-126.926	429.58	-4.59615	5.31e-06	1.06e-05	-4.39056	TRUE	pro B-cells
CD8+ naive T-cells	-77.6695	412.263	-4.37158	1.47e-05	2.84e-05	-4.41041	TRUE	CD8+ naive T-cells
ly Endothelial cells	403.375	1769.03	4.28344	2.16e-05	4.07e-05	-4.41797	TRUE	ly Endothelial cells
iDC	324.04	1031.38	4.14189	3.97e-05	7.26e-05	-4.42982	TRUE	iDC
Astrocytes	224.429	1247.94	4.06268	5.53e-05	9.84e-05	-4.4363	TRUE	Astrocytes
Tgd cells	-88.6478	299.781	-4.03431	6.22e-05	0.000107674	-4.4386	TRUE	Tgd cells
Macrophages M2	109.598	651.983	3.97877	7.82e-05	0.000131756	-4.44305	TRUE	Macrophages M2
B-cells	-282.068	817.064	-3.75925	0.000188039	0.000308576	-4.46009	TRUE	B-cells
DC	359.961	1357.96	3.74739	0.000196929	0.000315087	-4.46098	TRUE	DC
Monocytes	164.496	706.274	3.63416	0.000304156	0.000467816	-4.46941	TRUE	Monocytes
pDC	-131.69	643.317	-3.6317	0.000307004	0.000467816	-4.46959	TRUE	pDC
CD8+ Tem	-156.184	541.739	-3.62409	0.000315976	0.00047029	-4.47015	TRUE	CD8+ Tem
Memory B-cells	-235.445	628.325	-3.59634	0.000350799	0.000510254	-4.47217	TRUE	Memory B-cells
Macrophages	136.812	754.492	3.4852	0.00052969	0.000753337	-4.48013	TRUE	Macrophages
MSC	-80.7363	682.024	-3.27951	0.00110344	0.00153522	-4.49426	TRUE	MSC
Macrophages M1	154.418	805.808	3.18897	0.00150639	0.00205125	-4.50023	TRUE	Macrophages M1
Skeletal muscle	92.5679	453.007	3.13783	0.00179018	0.00238691	-4.50353	TRUE	Skeletal muscle
Endothelial cells	247.986	1747.72	2.9467	0.00334345	0.00436696	-4.51543	TRUE	Endothelial cells
Mesangial cells	88.7381	813.784	2.71207	0.0068887	0.00881753	-4.52907	TRUE	Mesangial cells
mv Endothelial cells	138.851	1027.83	2.62254	0.00896172	0.0112461	-4.53399	TRUE	mv Endothelial cells
Myocytes	-63.4721	826.044	-2.48877	0.0131035	0.0161274	-4.54105	TRUE	Myocytes
aDC	249.191	1570.6	2.41658	0.015981	0.0192978	-4.54471	TRUE	aDC
CD4+ Tem	-72.6997	663.528	-2.3877	0.0172798	0.0204798	-4.54615	TRUE	CD4+ Tem
Osteoblast	-31.5512	742.848	-1.84092	0.0661543	0.0769795	-4.57019	FALSE	Osteoblast
Class-switched memory B-cells	-88.4416	855.298	-1.69656	0.0903276	0.102666	-4.57553	FALSE	Class-switched memory B-cells
MEP	48.2155	664.952	1.69073	0.0914368	0.102666	-4.57573	FALSE	MEP
Chondrocytes	-55.2306	1063.59	-1.5191	0.129294	0.142669	-4.5815	FALSE	Chondrocytes
Erythrocytes	-33.1413	527.72	-1.04357	0.297129	0.32231	-4.5943	FALSE	Erythrocytes
cDC	54.1701	1130.66	0.970234	0.332342	0.354499	-4.59585	FALSE	cDC
CMP	-7.40495	511.149	-0.566975	0.570955	0.595141	-4.60238	FALSE	CMP
Th1 cells	21.5819	664.601	0.558763	0.576543	0.595141	-4.60248	FALSE	Th1 cells
Mast cells	-2.84029	473.041	-0.210032	0.833718	0.846952	-4.60531	FALSE	Mast cells
Pericytes	-0.236221	793.677	-0.0103447	0.99175	0.99175	-4.60578	FALSE	Pericytes
