# Supplementary material for: Identification of a Recurrence Signature and Validation of Cell Infiltration Level of Thyroid Cancer Microenvironment
Source: Front Endocrinol (Lausanne). 2020 Jul 23;11:467. doi: 10.3389/fendo.2020.00467 (PMC7390823; doi:10.3389/fendo.2020.00467)
Supplement: Supplementary file 3 [file Table_3.xlsx]

## Sheet: Sheet1
Tables S3
ONTOLOGY	ID	Description	setSize	enrichmentScore	NES	pvalue	p.adjust	qvalues	rank	leading_edge	core_enrichment
BP	GO:0043201	response to leucine	12	0.794741	1.85958	0.00276243	0.0327294	0.0281819	5	tags=8%, list=0%, signal=8%	3651
MF	GO:0005003	ephrin receptor activity	19	0.735339	1.9692	0.00309598	0.0358506	0.0308694	3204	tags=63%, list=14%, signal=54%	2044/285220/4916/284656/2045/2043/1949/2046/4914/1969/2049/2051
MF	GO:0005005	transmembrane-ephrin receptor activity	17	0.712216	1.84459	0.00295858	0.0349019	0.0300525	3204	tags=59%, list=14%, signal=50%	2044/285220/284656/2045/2043/1949/2046/1969/2049/2051
BP	GO:0060850	regulation of transcription involved in cell fate commitment	17	0.692976	1.79476	0.00295858	0.0349019	0.0300525	1099	tags=24%, list=5%, signal=22%	10660/26038/2128/4825
MF	GO:0098641	cadherin binding involved in cell-cell adhesion	19	0.68358	1.8306	0.00309598	0.0358506	0.0308694	5348	tags=58%, list=24%, signal=44%	29091/4070/23650/301/4072/11135/10458/11187/10298/3875/9124
CC	GO:0098686	hippocampal mossy fiber to CA3 synapse	33	0.682781	2.06648	0.003861	0.0427741	0.0368309	3276	tags=48%, list=15%, signal=41%	114/6456/91683/6857/5024/2898/2045/25945/1949/2901/7781/143425/2900/107/1496/23621
BP	GO:0009235	cobalamin metabolic process	20	0.668739	1.82624	0.00299401	0.0352184	0.030325	3654	tags=45%, list=16%, signal=38%	5644/6947/11330/1504/51293/55788/8029/440387/5646
BP	GO:0035774	positive regulation of insulin secretion involved in cellular response to glucose stimulus	30	0.658802	1.94612	0.00363636	0.0406706	0.0350197	1545	tags=27%, list=7%, signal=25%	3651/114/1392/1080/8938/2850/2822/388581
BP	GO:0048730	epidermis morphogenesis	29	0.613097	1.80716	0.00346021	0.0388513	0.0334532	3312	tags=48%, list=15%, signal=41%	6469/342574/25928/94234/147183/7053/112802/2263/2304/84283/27152/7042/3488/1499
MF	GO:1903231	mRNA binding involved in posttranscriptional gene silencing	39	0.563478	1.77663	0.00398406	0.0436059	0.0375471	2816	tags=36%, list=13%, signal=31%	407037/406954/724027/442910/442891/406956/406985/407002/406929/407032/406888/406911/407016/407007
CC	GO:0005801	cis-Golgi network	61	0.510595	1.77813	0.00462963	0.047838	0.0411913	7616	tags=56%, list=34%, signal=37%	653073/728047/653720/138065/100128327/101059918/23015/283796/607/643699/440270/4043/283768/2218/653125/286451/2801/9321/10142/728498/54463/84376/11015/10945/653061/65258/653075/10972/113451/51006/2804/27095/8729/11014
CC	GO:0035869	ciliary transition zone	62	0.480373	1.67645	0.00471698	0.0479131	0.0412559	6538	tags=61%, list=29%, signal=44%	124590/2779/56123/254187/79583/167691/56121/4867/91147/79600/200728/9742/79867/57545/27077/84140/23322/65062/403/55764/84747/84314/1069/54806/55812/261734/51626/57728/26146/283232/112942/51332/5108/55081/54903/27241/10083/79955
BP	GO:0035773	insulin secretion involved in cellular response to glucose stimulus	61	0.476901	1.66079	0.00462963	0.047838	0.0411913	2367	tags=20%, list=11%, signal=18%	3651/114/1392/2044/1080/8938/2850/2822/91355/388581/4041/5798
BP	GO:0072511	divalent inorganic cation transport	463	-0.417694	-1.34544	0.00201207	0.0247712	0.0213294	2811	tags=24%, list=12%, signal=21%	54923/55799/7421/4638/859/4504/2035/6263/1535/59341/84766/28954/7222/773/309/2859/3357/5031/4985/4987/578/56302/5142/6556/1950/2669/1244/55013/162514/93589/342372/2847/11027/64805/10316/57214/80036/84502/5957/116443/246329/84959/64072/2147/5777/799/10800/409/6236/27091/3596/4923/6546/5027/1230/255022/844/6347/6355/945/5336/148/6348/353514/51393/6387/8787/7226/123041/6547/489/5294/135/920/2904/903…
MF	GO:0004930	G protein-coupled receptor activity	401	-0.418467	-1.34468	0.0030303	0.0355431	0.0306046	3186	tags=29%, list=14%, signal=25%	2865/6752/3360/2859/3357/1902/5031/3248/4985/53637/4987/1232/6010/285601/5739/259289/2912/3579/122042/353345/2866/117194/79290/2847/64805/57211/2825/10316/9934/151306/22986/4889/2842/83756/2856/5734/154/3362/59340/9290/84658/29933/165140/338557/728/6869/799/10800/116535/3363/286530/1880/7434/2857/4923/30817/390072/11251/9034/1240/5724/53831/51554/1230/9340/1237/219865/3274/53829/148/27197/51083/2…
BP	GO:0019932	second-messenger-mediated signaling	399	-0.419164	-1.3463	0.0040404	0.0440463	0.0379264	3187	tags=26%, list=14%, signal=23%	83988/3576/112609/3357/29995/2494/3479/1902/5031/91860/4987/1232/111/79772/5739/51778/3579/122042/4880/6364/4773/170589/64805/57211/10316/683/84502/933/6403/5997/5734/5577/154/345611/84658/54209/100/113/4772/799/2633/30817/6546/11251/7057/54331/116/9034/1240/51554/5027/2516/1230/844/1237/89/27040/5336/148/51083/2358/6348/2357/7226/5732/135/7462/920/2904/7412/2015/4160/150/8600/7124/168620/729230/…
BP	GO:0070838	divalent metal ion transport	458	-0.419445	-1.35224	0.00200803	0.0247587	0.0213186	2811	tags=24%, list=12%, signal=21%	54923/55799/7421/4638/859/4504/2035/6263/1535/59341/84766/28954/7222/773/309/2859/3357/5031/4985/4987/578/56302/5142/6556/1950/2669/55013/162514/93589/342372/2847/11027/64805/10316/57214/80036/84502/5957/116443/246329/84959/64072/2147/5777/799/10800/409/6236/27091/3596/4923/6546/5027/1230/255022/844/6347/6355/945/5336/148/6348/353514/51393/6387/8787/7226/123041/6547/489/5294/135/920/2904/9033/557…
BP	GO:0051047	positive regulation of secretion	405	-0.430016	-1.38162	0.0010101	0.0193561	0.0166667	3100	tags=25%, list=14%, signal=22%	3357/51762/5950/3479/23601/4987/408/7097/5005/5608/22871/8792/8764/7291/156/8941/11027/7099/9971/85477/3717/29108/7036/8447/3133/1588/5008/5734/27063/929/55512/654/7292/7293/2244/51738/54209/6346/4602/3596/43/4923/114548/116/6696/5724/3684/3553/1436/5027/4317/6279/945/11126/2268/7096/201294/51083/2219/3134/6348/353514/3965/834/6387/90865/2207/199/3569/26253/284194/135/5047/101/64127/283420/3689/1…
BP	GO:0002791	regulation of peptide secretion	455	-0.432362	-1.39362	0.00100402	0.0193561	0.0166667	3493	tags=27%, list=16%, signal=24%	10312/348/59341/9466/3566/958/3552/22900/29126/2865/773/3418/3357/51762/5950/3479/133308/23601/408/111/26251/7114/8651/55024/7097/5005/80149/79651/8764/7291/11027/3172/7099/9971/3717/29108/10385/7036/933/8447/3133/10062/5008/7133/5734/7850/27063/929/654/7292/7293/2244/51738/54209/338557/6346/3596/43/2633/50943/114548/116/3553/1436/5027/4317/6279/945/11126/2268/7096/2219/6348/353514/3965/114769/83…
MF	GO:0030545	receptor regulator activity	432	-0.433642	-1.39505	0.00100402	0.0193561	0.0166667	2804	tags=29%, list=12%, signal=26%	374/116372/7857/6997/8744/100463482/1950/10718/10457/7031/4880/6354/6361/9573/2921/6364/6423/100463487/2688/170589/10512/100463488/2100/1435/3082/29948/6358/8743/10507/3456/2323/6374/7066/5008/3640/10344/1440/654/2147/2252/3606/10148/7292/51738/6346/3574/6370/7472/6356/3596/51816/116/6696/970/2919/3553/6368/7480/6362/6347/7471/6355/344901/26585/151449/57817/414062/51083/3570/6348/6387/130576/2994…
MF	GO:0048018	receptor ligand activity	394	-0.436653	-1.40292	0.0010101	0.0193561	0.0166667	2747	tags=30%, list=12%, signal=27%	7857/6997/8744/1950/10718/10457/7031/4880/6354/6361/9573/2921/6364/6423/2688/170589/10512/1435/3082/29948/6358/8743/10507/3456/2323/6374/7066/5008/3640/10344/1440/654/2147/2252/3606/10148/7292/51738/6346/3574/6370/7472/6356/3596/51816/116/6696/970/2919/3553/6368/7480/6362/6347/7471/6355/344901/26585/151449/57817/414062/51083/3570/6348/6387/29949/100141515/90865/3569/9535/1890/6367/6369/8482/25731…
BP	GO:1903532	positive regulation of secretion by cell	382	-0.438152	-1.40741	0.0010101	0.0193561	0.0166667	2510	tags=23%, list=11%, signal=21%	8764/7291/156/8941/11027/7099/9971/3717/29108/7036/8447/3133/1588/5008/5734/27063/929/55512/654/7292/7293/2244/51738/54209/6346/4602/3596/43/4923/114548/116/6696/5724/3684/3553/1436/5027/4317/945/11126/2268/7096/201294/51083/2219/3134/6348/353514/3965/834/6387/90865/2207/199/3569/26253/284194/135/5047/101/64127/283420/3689/10125/84868/8600/8564/7124/199713/3495/654346/51311/26191/93978/51744/3558…
BP	GO:0050817	coagulation	304	-0.440521	-1.40435	0.0040858	0.0443052	0.0381493	3946	tags=32%, list=18%, signal=26%	7391/11234/7056/3660/5359/10938/4067/1278/114897/5270/2/1277/10672/30845/5578/10019/348/2191/1281/60/5912/9060/958/7222/5055/8858/8525/408/3053/5329/9127/634/10603/3048/7103/710/3172/64805/7099/2192/3717/2159/6403/3456/5054/7980/2162/5577/84959/5156/7035/2147/5777/2244/2769/725/22915/409/64780/7057/54331/1606/10630/2626/5027/146850/4780/3659/5336/10077/51266/5345/81704/2207/3569/3937/5294/135/510…
BP	GO:0050708	regulation of protein secretion	430	-0.441674	-1.42135	0.00100402	0.0193561	0.0166667	3493	tags=27%, list=16%, signal=24%	10312/348/59341/9466/3566/958/3552/22900/29126/773/3418/3357/5950/3479/133308/23601/408/111/26251/7114/8651/55024/7097/5005/80149/79651/8764/7291/11027/3172/7099/9971/3717/29108/10385/933/8447/3133/10062/5008/7133/5734/7850/27063/929/654/7292/7293/2244/51738/54209/338557/6346/3596/43/2633/50943/114548/3553/1436/5027/4317/945/11126/2268/7096/2219/6348/353514/3965/114769/834/5552/90865/199/3569/262…
BP	GO:1904951	positive regulation of establishment of protein localization	439	-0.444894	-1.43334	0.00100301	0.0193561	0.0166667	3323	tags=22%, list=15%, signal=19%	7161/3552/22900/841/7545/29126/5366/3357/5950/3479/23601/408/7097/5005/80149/8764/285966/7291/11027/7099/312/9971/3717/29108/57214/8447/3133/5008/5734/27063/79899/929/654/7292/7293/2244/51738/54209/6346/3596/43/164153/114548/3684/3553/1436/5027/4317/945/11126/2268/7096/51512/2219/6348/353514/3965/834/90865/199/3569/26253/8851/284194/135/5047/101/64127/283420/3689/10125/84868/7124/199713/3495/6543…
BP	GO:0007059	chromosome segregation	306	-0.445088	-1.41857	0.00204708	0.0251266	0.0216355	4592	tags=26%, list=20%, signal=21%	90417/11144/84250/891/7405/10097/64105/990/80152/79075/9985/91782/54820/83990/2237/9055/348654/10096/472/4085/151246/10615/2177/440081/146956/9232/56155/29127/701/317761/81610/10636/10783/56154/2669/7272/9319/10734/7153/3834/11339/11004/24137/57082/9493/387103/4751/1063/10744/157570/221150/55143/51203/56159/699/10403/991/3833/113130/151648/1062/83540/57405/9928/146909/220134/9787/23397/9700/64151…
BP	GO:0006816	calcium ion transport	410	-0.445507	-1.431	0.00100908	0.0193561	0.0166667	3203	tags=26%, list=14%, signal=23%	54923/55799/7421/4638/859/2035/6263/1535/59341/84766/28954/7222/773/309/2859/3357/5031/4985/4987/578/56302/5142/1950/2669/55013/162514/93589/342372/2847/11027/64805/10316/57214/80036/84502/5957/116443/246329/84959/64072/2147/5777/799/10800/409/6236/27091/3596/4923/6546/5027/1230/255022/844/6347/6355/945/5336/148/6348/353514/51393/6387/8787/7226/123041/6547/489/5294/135/920/2904/9033/5579/5330/150…
BP	GO:0070588	calcium ion transmembrane transport	298	-0.448395	-1.42841	0.00102354	0.0193561	0.0166667	3680	tags=23%, list=16%, signal=20%	54923/55799/859/6263/1535/59341/84766/28954/7222/773/309/2859/3357/5031/4987/56302/5142/2669/55013/162514/93589/342372/64805/57214/80036/84502/116443/246329/84959/2147/5777/799/6236/27091/3596/4923/6546/5027/255022/844/5336/6348/51393/7226/123041/6547/489/5294/2904/9033/5330/150/168620/255231/59285/6375/8989/1234/356/5788/11151/3627/3932/6373/126306/4283/1236/6366/6363/930
CC	GO:0098687	chromosomal region	319	-0.448764	-1.4337	0.0020429	0.025113	0.0216237	6160	tags=34%, list=27%, signal=25%	11130/5424/26277/27085/10189/79618/64858/11200/55055/54984/65057/91687/54780/5371/3070/79677/55135/84444/54908/5501/9184/283129/9401/9918/64421/7517/8379/1616/6672/1786/84464/145645/55839/401541/4175/7011/90417/79682/11144/51547/891/7405/23347/64946/64105/6839/80152/79075/55320/142/9985/54820/1763/9735/2237/25777/472/92822/4085/151246/4174/10615/493861/56155/147841/54821/29935/701/2491/7272/675/9…
BP	GO:0051222	positive regulation of protein transport	401	-0.454374	-1.46006	0.0010101	0.0193561	0.0166667	2510	tags=20%, list=11%, signal=18%	8764/285966/7291/11027/7099/312/9971/3717/29108/57214/8447/3133/5008/5734/27063/79899/929/654/7292/7293/2244/51738/54209/6346/3596/43/164153/114548/3684/3553/1436/5027/4317/945/11126/2268/7096/51512/2219/6348/353514/3965/834/90865/199/3569/26253/8851/284194/135/5047/101/64127/283420/3689/10125/84868/7124/199713/3495/654346/5880/3059/51311/26191/93978/51744/3558/3586/3952/6288/4321/55801/914/56253…
BP	GO:0051235	maintenance of location	313	-0.454842	-1.4514	0.00102459	0.0193561	0.0166667	3743	tags=23%, list=17%, signal=19%	6571/6646/54923/25777/602/3638/6263/1535/348/286527/309/64714/3357/2512/5031/718/7114/161176/80149/57030/23136/4792/4794/85477/57214/375387/84502/10062/2760/6676/84959/6280/2147/5777/3596/4923/6546/3553/4481/5027/2516/6279/844/5336/6348/259266/5552/7226/3569/920/5330/7124/255231/6375/8989/1234/3586/3952/356/5788/1149/11151/3627/3932/6373/126306/4283/1236/6366/6363/930
BP	GO:0051924	regulation of calcium ion transport	238	-0.458412	-1.44725	0.00414079	0.0447829	0.0385606	3610	tags=27%, list=16%, signal=23%	4638/859/2035/1535/84766/28954/7222/2859/5031/4985/4987/578/5142/1950/2669/162514/2847/11027/64805/57214/84502/5957/246329/84959/2147/5777/799/409/6236/3596/4923/6546/5027/1230/844/6347/945/5336/6348/353514/51393/6387/8787/5294/135/920/150/10288/8832/7852/5023/6375/10859/6351/3603/11151/6352/3627/22953/6373/126306/4283/115352/5026/930
BP	GO:0043270	positive regulation of ion transport	257	-0.460183	-1.4557	0.00310559	0.0358506	0.0308694	3312	tags=27%, list=15%, signal=23%	5348/5243/7222/88/54413/5031/3757/3779/7114/578/400916/5608/389816/8792/162514/2847/11027/64805/6569/3736/1272/2745/57214/30819/1520/246329/154/5244/2147/54209/799/409/3753/3596/4923/5724/3553/5027/1230/844/6347/5649/5336/51083/6348/353514/51393/6387/8787/135/920/150/8600/8564/729230/3359/5023/6375/6351/3952/6352/219527/3627/22953/6373/3458/4283/5026/930
BP	GO:0007596	blood coagulation	300	-0.465726	-1.4843	0.00102249	0.0193561	0.0166667	4253	tags=32%, list=19%, signal=26%	7391/11234/7056/3660/5359/10938/4067/1278/114897/5270/2/1277/10672/30845/5578/10019/348/2191/1281/60/5912/9060/958/7222/5055/8858/8525/408/3053/5329/9127/634/10603/3048/7103/710/3172/64805/7099/2192/3717/2159/6403/3456/5054/7980/2162/5577/84959/5156/7035/2147/5777/2244/2769/725/22915/409/64780/7057/54331/1606/10630/2626/5027/146850/4780/3659/5336/10077/51266/5345/81704/2207/3569/3937/5294/135/510…
BP	GO:0007599	hemostasis	305	-0.466144	-1.48505	0.00102354	0.0193561	0.0166667	4253	tags=32%, list=19%, signal=26%	7391/11234/7056/3660/5359/10938/4067/1278/114897/5270/2/1277/10672/30845/5578/10019/348/2191/1281/60/5912/9060/958/7222/5055/8858/8525/408/3053/5329/9127/634/10603/3048/7103/710/3172/64805/7099/2192/3717/2159/6403/3456/5054/7980/2162/5577/84959/5156/2313/7035/2147/5777/2244/2769/725/22915/409/64780/7057/54331/1606/10630/2626/5027/146850/4780/3659/5336/10077/51266/5345/81704/2207/3569/3937/5294/13…
BP	GO:0051896	regulation of protein kinase B signaling	211	-0.469384	-1.473	0.00312826	0.0358506	0.0308694	3020	tags=23%, list=13%, signal=20%	7498/9542/152831/1411/374/55024/1950/391/64805/3082/2159/10385/7066/5008/388121/1440/5156/2252/3606/799/409/7057/2626/118788/6348/5293/8644/5294/1646/101/941/942/8600/7124/23533/5880/3059/7409/3952/55801/3932/940/29851/50852/1236/6366/6363/930
BP	GO:0006310	DNA recombination	262	-0.470671	-1.4906	0.00103306	0.0193561	0.0166667	4759	tags=26%, list=21%, signal=20%	604/5897/4175/7011/51377/11144/10635/9907/79915/23347/10097/7516/3148/7037/142/9985/8317/83990/2237/55010/348654/472/3838/2187/83933/9466/4174/8438/958/493861/548593/146956/29935/92797/79008/317761/84057/8318/56154/6932/675/5888/9319/7153/9156/641/7292/56159/51176/25939/50943/64859/10721/80119/1235/64919/3558/3586/7454/30009/5788/940/10538/959/3575/55237/57379
BP	GO:0031334	positive regulation of protein complex assembly	262	-0.471065	-1.49184	0.00103306	0.0193561	0.0166667	2503	tags=15%, list=11%, signal=13%	7291/89795/64805/7099/7429/85477/1015/29108/10344/1440/638/51466/4314/6356/7480/64581/9535/6369/8851/3055/8631/3936/10333/7124/3071/246/5341/7454/11151/115362/3458/3512/146206/1236/9447/6366/10563/4868/8115
BP	GO:0030335	positive regulation of cell migration	497	-0.472368	-1.52268	0.00100301	0.0193561	0.0166667	3647	tags=27%, list=16%, signal=23%	25777/5175/6386/10371/4638/472/58191/8013/59341/5216/6776/7130/4267/958/2277/5919/29126/2294/286527/3576/3479/1902/5031/7941/9510/7114/64115/5168/3037/6997/80149/1950/131578/10457/3579/2113/152007/6354/8764/285966/6364/64805/10512/7429/1435/57580/1601/84904/117581/3082/3717/2159/29108/57214/6648/10507/6403/147372/5054/3640/10344/5156/2252/3162/54209/728/6346/51176/6356/6546/7057/10630/1240/5724/3…
MF	GO:0033218	amide binding	334	-0.473239	-1.51418	0.00101729	0.0193561	0.0166667	3227	tags=25%, list=14%, signal=22%	912/773/6752/1396/4985/4987/6892/7097/22871/321/25907/122042/3136/4792/117194/2847/206338/23542/7099/2825/29953/3105/3107/10316/57214/30819/5360/3127/3133/3106/9536/8435/1215/11136/154/929/8140/290/54209/3119/799/2352/7434/43/11251/3684/4481/146722/9340/6890/7096/2350/2893/2358/3134/3123/913/972/3122/8685/911/2213/64127/3113/2904/3689/3115/4160/3117/10333/910/712/6976/10288/6983/28664/30835/28653…
CC	GO:0030139	endocytic vesicle	294	-0.473376	-1.50691	0.00102354	0.0193561	0.0166667	3147	tags=24%, list=14%, signal=21%	30011/54413/51762/6440/1902/6892/7306/338382/7097/6556/567/729238/3136/3105/2210/3107/7475/10578/4353/57214/3127/3133/81035/3106/23166/345611/122618/338557/3119/51466/409/3120/245972/23149/4481/6891/7471/6890/7096/2893/752/4688/3134/3123/51284/972/3122/8685/84329/101/3113/54734/1536/9332/3115/3118/3117/2209/7018/4689/10333/219972/5880/4057/7454/1493/6288/11151/653361/55576
BP	GO:0018212	peptidyl-tyrosine modification	352	-0.474172	-1.51836	0.00101317	0.0193561	0.0166667	2806	tags=24%, list=12%, signal=21%	5168/374/9021/8651/55024/6997/5608/1950/7272/8764/116379/6423/2688/1272/683/3082/3645/3717/79705/10507/9833/55359/5008/1445/1440/5156/654/2252/3606/5777/51738/6098/54209/3574/409/6503/3596/1436/149233/5649/2268/26585/148/3570/3718/353514/8784/972/3569/7294/11314/57091/3055/920/282618/941/3689/3592/4145/150/2209/7124/4593/3059/695/3558/3952/11009/64092/5788/6352/3593/653361/3932/3702/3458/916/7535…
BP	GO:0018108	peptidyl-tyrosine phosphorylation	349	-0.474582	-1.51768	0.00101626	0.0193561	0.0166667	2806	tags=24%, list=12%, signal=21%	5168/374/9021/8651/55024/6997/5608/1950/7272/8764/116379/6423/2688/1272/683/3082/3645/3717/79705/10507/9833/55359/5008/1445/1440/5156/654/2252/3606/5777/51738/6098/54209/3574/409/6503/3596/1436/149233/5649/2268/26585/148/3570/3718/353514/8784/972/3569/7294/11314/57091/3055/920/282618/941/3689/3592/4145/150/2209/7124/4593/3059/695/3558/3952/11009/64092/5788/6352/3593/653361/3932/3702/3458/916/7535…
BP	GO:0043281	regulation of cysteine-type endopeptidase activity involved in apoptotic process	203	-0.474835	-1.48868	0.00312826	0.0358506	0.0308694	3667	tags=25%, list=16%, signal=21%	843/6091/4504/1612/9709/22900/841/5366/7498/112399/408/5329/578/9705/1032/6423/7429/25816/3082/3717/27074/29108/8743/4609/6280/5272/58484/409/51176/64170/64780/7057/114548/6279/64581/837/3965/114769/834/332/1800/135/939/4318/8740/7124/330/838/5023/356/3932
BP	GO:0051701	interaction with host	202	-0.477771	-1.49691	0.00312826	0.0358506	0.0308694	3376	tags=20%, list=15%, signal=17%	6737/841/3576/402569/23601/10410/10581/80149/983/8764/156/3853/5806/89870/3695/7293/290/5272/8519/4360/6355/2219/10107/3965/972/920/941/6404/942/6317/7852/26762/1234/30835/6504/1378/2838/339390/1380/10332
BP	GO:0072507	divalent inorganic cation homeostasis	485	-0.478313	-1.54121	0.00100402	0.0193561	0.0166667	3617	tags=30%, list=16%, signal=26%	54923/3577/7421/859/4504/5745/1903/326343/6263/10312/1535/348/59341/4501/958/9709/6357/7222/773/309/2859/3357/1902/5031/4987/7052/1232/111/60675/4499/578/56302/5739/6556/3579/8048/55013/6354/4489/2847/3736/3717/6358/57214/84502/4495/2856/5734/84959/6280/64072/5156/2147/59340/9290/5777/51738/2769/728/6346/6869/799/10800/4496/147138/286530/6356/3596/4923/6546/794/116/9034/1240/6368/51554/5027/1230/…
BP	GO:0032102	negative regulation of response to external stimulus	326	-0.478365	-1.53127	0.00101729	0.0193561	0.0166667	3663	tags=31%, list=16%, signal=27%	406933/6091/10371/10019/56963/79132/348/2191/347/7130/22900/2294/5055/3479/54941/5329/634/9021/7103/80149/2113/2173/710/116379/11240/11027/10512/5740/9971/3082/55872/140885/29108/10507/10062/1588/4889/116443/5054/7133/5734/7850/114132/84959/5156/7035/2147/2244/51738/338557/100/113/4277/7057/54/50943/114548/116/6696/7143/5176/9378/5800/6347/10875/26585/4210/2358/5345/114769/197358/199/8482/135/221…
BP	GO:0043903	regulation of symbiosis, encompassing mutualism through parasitism	213	-0.480401	-1.51028	0.00103627	0.0193561	0.0166667	3618	tags=23%, list=16%, signal=19%	8547/84875/3838/348/6737/9830/200316/3576/2494/10410/4938/3429/10581/80149/27350/6772/3428/3853/5806/164668/7153/89870/27074/3456/8519/8638/51176/3669/1436/6355/60489/2219/684/10107/6348/3965/972/920/140564/200315/7124/7852/6372/4057/6351/6352/940/57379
BP	GO:0072503	cellular divalent inorganic cation homeostasis	466	-0.481613	-1.55217	0.00100503	0.0193561	0.0166667	3680	tags=30%, list=16%, signal=26%	54923/3577/7421/859/4504/5745/1903/326343/6263/10312/1535/348/59341/4501/958/9709/6357/7222/773/309/2859/3357/1902/5031/4987/7052/1232/111/60675/4499/578/56302/5739/6556/3579/8048/55013/6354/4489/2847/3717/6358/57214/84502/4495/2856/5734/84959/6280/64072/5156/2147/59340/9290/5777/51738/2769/728/6346/6869/799/10800/4496/286530/6356/3596/4923/6546/794/116/9034/1240/6368/51554/5027/1230/6279/844/123…
BP	GO:0055074	calcium ion homeostasis	445	-0.483234	-1.55763	0.00100402	0.0193561	0.0166667	3680	tags=30%, list=16%, signal=26%	54923/3577/7421/859/5745/1903/6263/10312/1535/348/59341/958/9709/6357/7222/773/309/2859/3357/1902/5031/4987/7052/1232/111/60675/578/56302/5739/3579/8048/55013/6354/2847/3717/6358/57214/84502/2856/5734/84959/64072/5156/2147/59340/9290/5777/51738/2769/728/6346/6869/799/10800/286530/6356/3596/4923/6546/794/116/9034/1240/6368/51554/5027/1230/844/1237/6355/5336/148/719/2358/6348/2357/6387/2911/7226/29…
BP	GO:0002793	positive regulation of peptide secretion	271	-0.484708	-1.53649	0.00103199	0.0193561	0.0166667	2510	tags=30%, list=11%, signal=27%	3357/51762/5950/3479/23601/408/7097/5005/8764/7291/11027/7099/9971/3717/29108/7036/8447/3133/5008/5734/27063/929/654/7292/7293/2244/51738/54209/6346/3596/43/114548/116/3553/1436/5027/4317/6279/945/11126/2268/7096/2219/6348/353514/3965/834/90865/199/3569/26253/284194/135/5047/101/64127/283420/10125/84868/8600/7124/199713/3495/654346/51311/26191/93978/51744/3558/3586/6288/4321/55801/914/56253/952/3…
BP	GO:0006874	cellular calcium ion homeostasis	433	-0.485893	-1.56324	0.00100402	0.0193561	0.0166667	3680	tags=30%, list=16%, signal=26%	54923/3577/7421/859/5745/1903/6263/10312/1535/348/59341/958/9709/6357/7222/773/309/2859/3357/1902/5031/4987/7052/1232/111/60675/578/56302/5739/3579/8048/55013/6354/2847/3717/6358/57214/84502/2856/5734/84959/64072/5156/2147/59340/9290/5777/51738/2769/728/6346/6869/799/10800/286530/6356/3596/4923/6546/794/116/9034/1240/6368/51554/5027/1230/844/1237/6355/5336/148/719/2358/6348/2357/6387/2911/7226/12…
BP	GO:0050792	regulation of viral process	199	-0.486128	-1.52012	0.00105152	0.0193561	0.0166667	3618	tags=23%, list=16%, signal=20%	8547/84875/3838/348/6737/9830/200316/3576/2494/10410/4938/3429/10581/80149/27350/6772/3428/5806/164668/7153/89870/27074/3456/8519/8638/51176/3669/1436/6355/60489/2219/684/10107/6348/3965/972/920/140564/200315/7124/7852/4057/6351/6352/940/57379
BP	GO:0043900	regulation of multi-organism process	381	-0.488536	-1.5692	0.0010101	0.0193561	0.0166667	3747	tags=25%, list=17%, signal=21%	9636/7187/5578/5016/8547/84875/79132/3838/1535/348/151056/6737/9830/200316/22900/3576/2494/3479/54941/10410/4938/3429/10581/80149/7783/27350/397/4880/6772/3428/11027/3853/5806/164668/400709/7153/89870/27074/29108/3456/114132/6790/654/8519/100/8638/51176/3669/4277/11251/5724/3553/1436/5027/149233/64581/6355/10875/57115/60489/10077/2219/684/10107/6348/3965/114769/972/23643/5047/920/140564/3559/8486…
BP	GO:0050730	regulation of peptidyl-tyrosine phosphorylation	243	-0.492067	-1.55399	0.00104058	0.0193561	0.0166667	2806	tags=26%, list=12%, signal=23%	5168/374/9021/8651/55024/6997/1950/8764/116379/6423/2688/1272/683/3082/3717/79705/10507/5008/1440/654/2252/3606/5777/51738/54209/3574/409/3596/1436/149233/5649/26585/148/3570/353514/8784/972/3569/11314/57091/920/282618/941/3689/3592/150/2209/7124/3059/3558/3952/11009/64092/5788/6352/3593/653361/3458/916/2322/59067/9370/26228
BP	GO:0050709	negative regulation of protein secretion	120	-0.494961	-1.488	0.00446429	0.046918	0.0403991	3483	tags=32%, list=15%, signal=27%	348/9466/22900/3418/7114/55024/80149/79651/9971/10385/933/10062/5734/7850/7293/51738/338557/2633/50943/114548/3553/353514/114769/5552/90865/2213/7128/150/10333/7124/131450/199713/51311/26191/10859/440068/3586/1149
BP	GO:0048017	inositol lipid-mediated signaling	175	-0.495866	-1.53462	0.00320856	0.0364528	0.031388	3100	tags=27%, list=14%, signal=23%	3357/3479/634/1411/51384/5305/7291/2688/3082/3717/10507/10385/6403/5008/388121/767/79899/1440/1634/5156/2147/3606/5777/55165/5724/1436/146850/5649/11126/118788/2268/5336/5293/197358/5294/10125/26051/5330/7124/23533/3059/10870/3952/6352/653361/940/2322
BP	GO:0048015	phosphatidylinositol-mediated signaling	172	-0.496173	-1.53166	0.00323276	0.0366573	0.0315641	3100	tags=27%, list=14%, signal=23%	3357/3479/634/1411/51384/5305/7291/2688/3082/3717/10507/10385/6403/5008/767/79899/1440/1634/5156/2147/3606/5777/55165/5724/1436/146850/5649/11126/118788/2268/5336/5293/197358/5294/10125/26051/5330/7124/23533/3059/10870/3952/6352/653361/940/2322
BP	GO:2000116	regulation of cysteine-type endopeptidase activity	225	-0.497881	-1.56641	0.00104167	0.0193561	0.0166667	3667	tags=26%, list=16%, signal=22%	843/6091/4504/1612/9709/22900/841/5366/7498/112399/408/5329/578/9705/1032/6423/3428/7429/25816/3082/3717/27074/29108/8743/4609/6280/5272/58484/409/51176/64170/64780/7057/114548/6279/64581/837/4210/5698/3965/114769/834/332/1800/135/939/2904/4318/8740/7124/330/838/5023/4057/356/3932/8530/9447
BP	GO:0019058	viral life cycle	317	-0.498177	-1.59039	0.00102249	0.0193561	0.0166667	3055	tags=20%, list=14%, signal=18%	84875/3838/348/6737/200316/3576/2494/23601/10410/4938/3429/10581/80149/27350/131578/983/8764/156/3428/5806/164668/7153/89870/27074/3695/3456/7293/290/23225/8519/8638/3669/4360/6347/6355/60489/2219/684/10107/3965/972/920/941/140564/6404/942/6317/200315/7124/7852/26762/4057/1234/30835/10663/6352/6504/940/1378/2838/339390/57379/1380/10332
BP	GO:0050714	positive regulation of protein secretion	253	-0.500913	-1.58535	0.00103306	0.0193561	0.0166667	2510	tags=27%, list=11%, signal=24%	8764/7291/11027/7099/9971/3717/29108/8447/3133/5008/5734/27063/929/654/7292/7293/2244/51738/54209/6346/3596/43/114548/3553/1436/5027/4317/945/11126/2268/7096/2219/6348/353514/3965/834/90865/199/3569/26253/284194/135/5047/101/64127/283420/10125/84868/7124/199713/3495/654346/51311/26191/93978/51744/3558/3586/6288/4321/55801/914/56253/952/3458/9447/640/6363
BP	GO:0051092	positive regulation of NF-kappaB transcription factor activity	148	-0.504542	-1.54227	0.00327154	0.0369436	0.0318105	4487	tags=33%, list=20%, signal=27%	8767/7098/10892/8986/11035/5319/8809/54106/8995/9252/219790/9830/958/4615/4791/3654/338382/7097/10346/8792/6283/7099/89870/29108/11213/121268/6280/3606/58484/114548/7185/3553/6279/3965/114769/7188/84433/101/64127/3689/8807/5579/8600/10333/7124/4057/695/959/9447
MF	GO:0016810	hydrolase activity, acting on carbon-nitrogen (but not peptide) bonds	116	-0.505641	-1.51434	0.00337458	0.0379501	0.0326772	3777	tags=28%, list=17%, signal=24%	161931/978/144193/83933/27163/272/200316/79814/114770/27350/9582/10797/11240/164668/9615/125981/2643/51733/100/9398/51816/57115/60489/8876/140564/200315/55350/23569/270/91703/8875/81030/57379
BP	GO:0035821	modification of morphology or physiology of other organism	136	-0.511124	-1.54872	0.00221484	0.0269732	0.0232254	3506	tags=26%, list=16%, signal=22%	3838/348/6357/841/402569/3429/80149/6283/3853/5806/10578/8542/6280/2147/5272/51176/1436/5027/64581/6355/57115/57817/6348/920/1511/4069/219972/6372/4057/6351/5551/30835/6352/3458/2208/10332
BP	GO:0014065	phosphatidylinositol 3-kinase signaling	140	-0.511407	-1.55759	0.00330033	0.0372071	0.0320374	3100	tags=29%, list=14%, signal=25%	3357/3479/634/1411/51384/5305/7291/2688/3082/3717/10507/10385/6403/5008/79899/1440/1634/5156/2147/3606/5777/55165/146850/5649/11126/118788/2268/5293/197358/5294/10125/26051/7124/23533/3059/10870/3952/6352/653361/940/2322
MF	GO:0042277	peptide binding	276	-0.511658	-1.6229	0.00103306	0.0193561	0.0166667	3227	tags=28%, list=14%, signal=25%	912/773/6752/1396/4985/4987/6892/7097/22871/321/25907/122042/3136/4792/117194/2847/206338/23542/7099/2825/29953/3105/3107/10316/57214/30819/3127/3133/3106/9536/1215/11136/154/929/8140/290/54209/3119/799/7434/43/11251/3684/4481/9340/6890/7096/2893/2358/3134/3123/913/972/3122/8685/911/2213/64127/3113/2904/3689/3115/4160/3117/10333/910/712/6976/10288/6983/28664/30835/28653/28682/4142/28589/3929/10332
BP	GO:1903900	regulation of viral life cycle	141	-0.511848	-1.55752	0.00330396	0.0372071	0.0320374	3747	tags=28%, list=17%, signal=23%	9636/8547/84875/3838/6737/200316/3576/2494/10410/4938/3429/10581/80149/27350/3428/5806/164668/7153/89870/27074/3456/8519/8638/3669/6355/60489/2219/684/10107/3965/972/920/140564/200315/7124/4057/6352/940/57379
CC	GO:0030666	endocytic vesicle membrane	161	-0.51241	-1.57723	0.00108225	0.0193561	0.0166667	2883	tags=28%, list=13%, signal=25%	6892/7306/338382/7097/6556/567/3136/3105/2210/3107/7475/3127/3133/81035/3106/23166/345611/3119/3120/245972/23149/4481/6891/7471/6890/7096/2893/3134/3123/972/3122/8685/84329/3113/54734/1536/9332/3115/3118/3117/2209/10333/5880/11151/55576
BP	GO:0000819	sister chromatid segregation	183	-0.512724	-1.58948	0.00213675	0.0261489	0.0225157	4208	tags=27%, list=19%, signal=22%	64105/990/79075/9985/91782/2237/9055/348654/472/4085/151246/10615/440081/9232/56155/29127/701/10783/7272/9319/10734/7153/3834/11004/24137/9493/4751/1063/10744/157570/55143/51203/699/10403/991/3833/113130/151648/1062/83540/9928/146909/9787/23397/9700/64151/5347/10460/83903/9212
BP	GO:0070371	ERK1 and ERK2 cascade	291	-0.515855	-1.64273	0.00102354	0.0193561	0.0166667	3100	tags=31%, list=14%, signal=27%	3357/3479/5031/5770/408/634/81610/1411/78986/10636/1950/10457/152007/8792/6354/6361/6364/7099/5320/2192/140885/29108/6358/10385/11117/4889/7066/4609/388121/5734/10344/1445/5156/9290/5777/2244/6098/54209/338557/728/6346/799/409/6370/1880/6356/2633/116/3553/2626/1436/6368/1230/6362/6347/6355/148/414062/2358/5345/6348/3965/972/6367/8685/6369/8482/64127/920/10125/84868/8600/7124/26191/6375/246/6351/3…
CC	GO:0000775	chromosome, centromeric region	186	-0.516256	-1.60674	0.0010582	0.0193561	0.0166667	4653	tags=28%, list=21%, signal=22%	401541/90417/79682/891/7405/64946/64105/6839/80152/79075/55320/9985/54820/9735/92822/4085/151246/10615/56155/147841/54821/701/2491/7272/10734/11339/11004/57082/387103/4751/1063/6790/157570/221150/55143/79019/699/10403/113130/151648/1062/83540/57405/220134/1058/64151/55355/5347/332/9770/9212/10320
BP	GO:0045637	regulation of myeloid cell differentiation	214	-0.519709	-1.63496	0.00103627	0.0193561	0.0166667	2864	tags=24%, list=13%, signal=21%	634/338382/3665/567/2113/6772/4792/7099/1435/85477/3202/7066/4609/84959/1440/3204/9290/128506/54209/1441/9398/51176/133522/11025/7057/149233/1230/3635/6348/972/7305/6688/920/11006/5579/9770/8600/7124/714/3059/10859/4057/3071/2124/814/5457/2811/29909/3593/3458/9370
BP	GO:0050731	positive regulation of peptidyl-tyrosine phosphorylation	180	-0.519878	-1.6101	0.00213675	0.0261489	0.0225157	2806	tags=30%, list=12%, signal=26%	5168/374/9021/55024/6997/1950/8764/2688/1272/3082/3717/79705/10507/5008/1440/654/2252/3606/51738/54209/409/3596/1436/149233/5649/26585/148/3570/353514/8784/972/3569/57091/920/282618/941/3592/150/2209/7124/3059/3558/3952/11009/5788/6352/3593/653361/3458/916/2322/59067/9370/26228
BP	GO:0070372	regulation of ERK1 and ERK2 cascade	274	-0.521996	-1.65776	0.00102881	0.0193561	0.0166667	3019	tags=31%, list=13%, signal=27%	5031/5770/408/634/81610/1411/78986/10636/10457/152007/8792/6354/6361/6364/7099/5320/2192/140885/29108/6358/10385/11117/4889/7066/388121/10344/1445/5156/9290/5777/2244/6098/54209/338557/728/6346/799/409/6370/1880/6356/2633/116/3553/2626/1436/6368/1230/6362/6347/6355/148/414062/2358/5345/6348/3965/972/6367/8685/6369/8482/64127/920/10125/84868/8600/7124/26191/6375/246/6351/388325/5788/6352/6846/5580…
BP	GO:0030168	platelet activation	150	-0.525699	-1.60818	0.0010846	0.0193561	0.0166667	3946	tags=34%, list=18%, signal=28%	5359/4067/1278/114897/5270/1277/10672/5578/10019/348/1281/60/5912/958/7222/8525/408/634/64805/7099/6403/84959/5156/2147/5777/2244/2769/409/54331/1606/10630/146850/5336/10077/51266/2207/3569/3937/5294/5579/150/340205/23533/5023/83706/7409/5341/6288/2811/3932/959
BP	GO:0030099	myeloid cell differentiation	374	-0.527112	-1.69111	0.00101215	0.0193561	0.0166667	4176	tags=32%, list=19%, signal=26%	4208/3148/10100/7037/7704/64783/142/4067/22904/51327/9935/3600/133396/9636/5578/836/55646/1437/10019/1050/8013/9855/10312/841/133308/23601/634/10365/2719/338382/5971/7097/139716/3665/567/23218/10661/2113/5305/8792/4151/6772/4792/3428/7099/1435/85477/3217/3717/79705/3930/375387/1053/4495/3202/7066/4609/84959/1440/2313/3204/115727/9290/5777/126014/128506/55509/54209/1441/9398/51176/133522/1880/1102…
BP	GO:0002244	hematopoietic progenitor cell differentiation	161	-0.52738	-1.62331	0.00108225	0.0193561	0.0166667	2563	tags=19%, list=11%, signal=17%	5721/5696/3213/7153/5008/157570/5156/55512/5699/5777/122618/115761/4602/1436/3214/4780/5698/8514/4222/6547/168002/6688/256957/83881/5341/143471/5788/10538/2322/23495
BP	GO:0007229	integrin-mediated signaling pathway	101	-0.527706	-1.55427	0.0034642	0.0388513	0.0334532	2372	tags=26%, list=11%, signal=23%	84695/683/1015/84106/3695/3682/3909/199920/3684/2268/27040/10077/2207/8482/7305/3687/3055/3676/3689/8174/83706/7409/5341/2533/3683/3681
BP	GO:0038061	NIK/NF-kappaB signaling	163	-0.528891	-1.62699	0.00108342	0.0193561	0.0166667	4447	tags=31%, list=20%, signal=25%	7098/51561/10892/91662/389432/1540/11035/8809/54106/3987/5720/54923/602/219790/7114/4791/3654/5971/7097/80149/9020/5721/4792/5696/7099/929/5699/3606/54209/10913/114548/3553/4317/5698/3965/51284/197358/939/64127/8740/84868/9770/10333/7124/330/26191/143471/3593/4142/6363
BP	GO:0051897	positive regulation of protein kinase B signaling	158	-0.53058	-1.62978	0.00108696	0.0193561	0.0166667	2962	tags=27%, list=13%, signal=24%	9542/152831/374/1950/391/64805/3082/2159/7066/5008/388121/1440/5156/2252/3606/799/409/7057/118788/6348/5293/8644/5294/1646/101/941/942/8600/7124/23533/5880/3059/7409/3952/55801/3932/940/29851/50852/1236/6366/6363/930
BP	GO:0007162	negative regulation of cell adhesion	269	-0.533322	-1.68986	0.00103199	0.0193561	0.0166667	2864	tags=29%, list=13%, signal=26%	634/64115/84807/8651/394263/80149/23240/397/10457/8764/55824/84695/64600/6494/2192/3717/10507/10385/3456/5054/84959/80709/654/3204/7292/5777/6370/124872/2633/7057/50943/7143/11326/5800/7471/10875/9404/3659/9750/80380/3718/3965/6387/972/11314/284194/168002/135/2213/282618/941/3559/84868/942/79626/6693/654346/10288/26191/6375/10859/5140/3558/3586/30009/5788/1493/4321/864/201633/3620/3902/27299/5490…
BP	GO:0051928	positive regulation of calcium ion transport	115	-0.534659	-1.59657	0.00113122	0.0193561	0.0166667	2542	tags=25%, list=11%, signal=22%	162514/2847/11027/57214/246329/2147/799/409/3596/4923/5027/1230/844/6347/5336/6348/353514/51393/6387/920/6375/6351/6352/3627/22953/6373/4283/5026/930
BP	GO:2001251	negative regulation of chromosome organization	126	-0.535684	-1.61136	0.00223964	0.0270841	0.023321	4020	tags=22%, list=18%, signal=18%	142/167227/195814/348654/472/4085/548593/9232/56155/79008/701/7272/7291/9319/7153/1063/10744/699/10403/991/50943/9700/5347/6688/9212/80119/57379/5079
BP	GO:1903707	negative regulation of hemopoiesis	135	-0.5366	-1.62676	0.00221239	0.0269732	0.0232254	2864	tags=31%, list=13%, signal=27%	634/84807/8651/114770/80149/23240/4792/7099/84695/3202/3456/4609/84959/3204/9290/7292/11025/50943/55365/10875/57115/4780/3635/3659/28959/3718/6348/972/2213/282618/11006/83881/714/10859/4057/3558/30009/1493/29909/864/3902/9370
BP	GO:0051480	regulation of cytosolic calcium ion concentration	336	-0.537856	-1.71958	0.00101833	0.0193561	0.0166667	2017	tags=26%, list=9%, signal=24%	3717/57214/84502/2856/5734/84959/64072/5156/2147/59340/9290/5777/51738/2769/728/6346/6869/799/10800/286530/3596/4923/6546/794/116/9034/1240/51554/5027/1230/844/1237/5336/148/719/2358/6348/2357/2911/7226/5732/6547/5729/2359/5294/920/2904/5330/255231/729230/8477/1235/7852/5737/5023/6375/8989/1234/3558/8698/1043/1233/2833/356/5788/10663/6288/11151/3627/3932/84636/952/22953/6373/27334/126306/4283/282…
BP	GO:0043122	regulation of I-kappaB kinase/NF-kappaB signaling	229	-0.541098	-1.7056	0.00103627	0.0193561	0.0166667	3343	tags=25%, list=15%, signal=22%	958/22900/841/3557/4615/3357/6275/1902/7052/3654/84807/10346/10783/80149/9020/6772/6283/6285/7099/9971/140885/29108/353376/8743/3162/10913/64170/3553/80833/684/3965/114769/834/972/197358/7188/84433/64127/920/5579/7128/8600/10333/7124/330/93978/6398/4057/11040/356/79931/171389/399/9370/1236/6366/10537/6363
CC	GO:0042581	specific granule	155	-0.541166	-1.659	0.00108578	0.0193561	0.0166667	3485	tags=33%, list=15%, signal=28%	1535/84766/5337/5912/401258/23601/5329/634/5005/567/1522/5806/683/4973/199675/7133/79895/5777/126014/6793/2352/671/1118/2919/3684/53831/4317/2204/945/719/2358/8514/1084/7226/160364/84329/101/64386/3689/1536/3903/338339/4069/5023/5199/4057/1794/326624/963/6518/3683
CC	GO:0101002	ficolin-1-rich granule	182	-0.541268	-1.67751	0.00106838	0.0193561	0.0166667	3493	tags=24%, list=16%, signal=21%	10312/230/7130/272/23114/3614/83716/240/6556/23218/1522/140885/1675/1520/84658/4332/2204/23406/10875/5273/374403/2219/2358/2357/8778/2207/7226/9535/11314/1823/3687/101/4318/3689/3101/100049587/3848/338339/10288/3071/51411/79930/170482/1378
CC	GO:0018995	host	71	-0.542431	-1.5289	0.00490196	0.0494241	0.042557	2303	tags=10%, list=10%, signal=9%	7153/2634/23225/163351/115361/30835/10332
CC	GO:0043657	host cell	71	-0.542431	-1.5289	0.00490196	0.0494241	0.042557	2303	tags=10%, list=10%, signal=9%	7153/2634/23225/163351/115361/30835/10332
BP	GO:0043312	neutrophil degranulation	475	-0.546016	-1.7607	0.00100503	0.0193561	0.0166667	3677	tags=30%, list=16%, signal=26%	3577/79888/5175/6386/2717/10312/1535/84766/6037/5337/230/7130/272/5912/23114/53916/2512/3614/401258/23601/718/5329/634/83716/240/7097/5005/6556/567/23218/8635/3579/391/3136/1522/11240/6283/5806/683/6036/84106/140885/4125/1675/29108/353376/4353/4973/1520/2171/199675/150372/2760/7133/79895/6280/929/2215/11010/84658/290/5777/126014/6793/728/2352/671/2212/4332/1118/51816/11025/2919/5724/3684/53831/43…
BP	GO:0060759	regulation of response to cytokine stimulus	172	-0.546337	-1.68651	0.00107759	0.0193561	0.0166667	3305	tags=27%, list=15%, signal=23%	22900/841/3557/3455/5770/3654/9021/8651/7097/3665/6772/11240/7099/9971/1435/3717/29108/353376/11213/10062/7850/345611/5777/54209/3574/25939/7185/146722/837/114769/834/84166/972/3569/7294/7128/7124/330/7852/2672/5788/6352/4321/3458/81030/9370/26228
BP	GO:0045069	regulation of viral genome replication	91	-0.546527	-1.58406	0.0035503	0.0397623	0.0342376	4055	tags=33%, list=18%, signal=27%	5359/4940/9636/84875/200316/3576/2494/10410/4938/3429/10581/80149/27350/3428/164668/7153/3456/8519/8638/3669/6355/60489/684/140564/200315/7124/4057/6352/940/57379
CC	GO:0030667	secretory granule membrane	285	-0.546997	-1.73949	0.00102564	0.0193561	0.0166667	3041	tags=29%, list=14%, signal=26%	401258/26002/23601/5329/634/7097/1621/6556/23218/3579/391/3136/64753/683/140885/27074/353376/4973/2171/199675/150372/6403/7133/79895/929/2215/11010/84658/290/6793/728/2212/11025/5724/3684/53831/2204/945/5273/968/374403/127833/684/719/27180/2358/2357/8778/8514/1084/2207/7226/11314/8876/160364/84329/1823/7305/3687/101/5104/51365/64386/3689/10326/1536/3903/5284/100049587/4033/338339/10288/5023/3071/…
BP	GO:0002283	neutrophil activation involved in immune response	478	-0.547321	-1.76429	0.00100503	0.0193561	0.0166667	3677	tags=30%, list=16%, signal=26%	3577/79888/5175/6386/2717/10312/1535/84766/6037/5337/230/7130/272/5912/23114/53916/2512/3614/401258/23601/718/5329/634/83716/240/7097/5005/6556/567/23218/8635/3579/391/3136/1522/11240/6283/11027/5806/683/6036/1776/84106/140885/4125/1675/29108/353376/4353/4973/1520/2171/199675/150372/2760/7133/79895/6280/929/2215/11010/84658/290/5777/126014/6793/728/2352/671/2212/4332/1118/51816/11025/2919/5724/36…
BP	GO:0002446	neutrophil mediated immunity	489	-0.547469	-1.76493	0.00100301	0.0193561	0.0166667	3677	tags=30%, list=16%, signal=26%	3577/79888/5175/6386/2717/10312/1535/84766/6037/5337/230/7130/272/5912/23114/53916/2512/3614/401258/23601/718/5329/634/83716/240/7097/5005/6556/567/23218/8635/3579/391/3136/1522/11240/6283/5806/683/6036/1776/84106/140885/4125/1675/29108/353376/4353/4973/1520/2171/199675/150372/2760/7133/79895/6280/929/2215/11010/2147/84658/290/5777/126014/6793/728/2352/671/2212/4332/1118/51816/11025/2919/5724/368…
BP	GO:0007249	I-kappaB kinase/NF-kappaB signaling	261	-0.548479	-1.73679	0.00103306	0.0193561	0.0166667	3343	tags=26%, list=15%, signal=22%	958/22900/841/3557/4615/3357/6275/1902/7052/3654/84807/5971/7097/10346/10783/80149/9020/6772/4792/6283/6285/9220/7099/9971/140885/29108/353376/8743/929/3162/10913/64170/3553/80833/684/3965/114769/834/51284/972/23643/197358/7188/84433/64127/920/5579/7128/8600/10333/7124/330/51311/93978/6398/4057/695/11040/356/79931/171389/399/497189/9370/1236/6366/10537/6363
BP	GO:0043123	positive regulation of I-kappaB kinase/NF-kappaB signaling	181	-0.548676	-1.70106	0.00106724	0.0193561	0.0166667	3343	tags=25%, list=15%, signal=22%	958/841/3557/4615/3357/6275/1902/7052/3654/10346/10783/9020/6283/6285/7099/353376/8743/3162/10913/64170/3553/80833/684/3965/114769/834/972/7188/84433/64127/920/5579/8600/10333/7124/330/93978/6398/4057/11040/356/9370/1236/6366/10537/6363
BP	GO:0043901	negative regulation of multi-organism process	155	-0.549176	-1.68355	0.00108578	0.0193561	0.0166667	3747	tags=34%, list=17%, signal=29%	9636/5016/8547/84875/79132/6737/9830/200316/22900/3479/54941/10410/4938/10581/80149/7783/27350/397/4880/6772/3428/11027/3853/5806/164668/89870/3456/114132/8519/100/8638/3669/4277/11251/6355/10875/60489/2219/684/10107/6348/114769/5047/140564/3559/84868/7128/200315/7124/4057/6351/6352/57379
BP	GO:0045807	positive regulation of endocytosis	148	-0.549591	-1.67998	0.00109051	0.0193561	0.0166667	2953	tags=28%, list=13%, signal=25%	718/408/2719/6556/22871/567/1950/729238/5806/1601/6424/140885/29108/3601/7036/5054/929/54209/409/3553/64581/146722/6347/26585/5336/2358/2207/2213/10326/7018/7124/3560/3071/1794/717/5788/3561/3458/55423/6366/26228/6363
BP	GO:0051983	regulation of chromosome segregation	97	-0.551048	-1.6161	0.00116279	0.0193561	0.0166667	4592	tags=32%, list=20%, signal=26%	90417/84250/891/990/2237/348654/472/4085/10615/9232/56155/29127/701/10783/7272/9319/11004/4751/1063/10744/699/10403/991/113130/1062/9787/9700/5347/10460/4288/9212
BP	GO:0032088	negative regulation of NF-kappaB transcription factor activity	80	-0.551114	-1.57274	0.00120919	0.0193561	0.0166667	4173	tags=38%, list=19%, signal=31%	91662/1540/54106/90268/7187/84875/6737/22900/408/7114/3654/84807/80149/4792/5740/9971/29108/11213/57413/409/50943/114548/1240/84166/197358/84868/7128/2672/3586/9447
CC	GO:0000776	kinetochore	130	-0.553419	-1.67218	0.00222717	0.0269732	0.0232254	4592	tags=31%, list=20%, signal=25%	90417/79682/891/64946/64105/80152/55320/9985/54820/9735/92822/4085/151246/10615/56155/147841/54821/701/2491/7272/11004/57082/387103/4751/1063/221150/79019/699/10403/151648/1062/83540/57405/220134/1058/55355/5347/332/9770/9212
BP	GO:0048872	homeostasis of number of cells	240	-0.554337	-1.75102	0.00103842	0.0193561	0.0166667	2842	tags=33%, list=13%, signal=29%	1021/4208/3148/1540/11035/55012/4067/338442/51327/9935/9636/836/55646/10019/10312/272/1831/3216/5366/10365/10603/578/5142/567/10661/3579/2113/4151/6772/3988/1435/3717/124976/57864/3202/2146/2323/55619/9133/3162/100/3574/6708/1880/50943/5027/3635/27040/10107/3718/3965/5293/972/2207/3569/84433/6688/3559/8740/7128/202309/9770/729230/10673/3059/6372/3071/3558/1233/11151/54440/10320/84636/3575/2322/27…
BP	GO:0030260	entry into host cell	130	-0.554517	-1.6755	0.00222717	0.0269732	0.0232254	2972	tags=25%, list=13%, signal=21%	23601/10410/10581/983/8764/156/3853/5806/3695/7293/290/8519/4360/2219/10107/3965/972/920/941/6404/942/6317/7852/26762/1234/30835/6504/1378/2838/339390/1380/10332
BP	GO:0044409	entry into host	130	-0.554517	-1.6755	0.00222717	0.0269732	0.0232254	2972	tags=25%, list=13%, signal=21%	23601/10410/10581/983/8764/156/3853/5806/3695/7293/290/8519/4360/2219/10107/3965/972/920/941/6404/942/6317/7852/26762/1234/30835/6504/1378/2838/339390/1380/10332
BP	GO:0051806	entry into cell of other organism involved in symbiotic interaction	130	-0.554517	-1.6755	0.00222717	0.0269732	0.0232254	2972	tags=25%, list=13%, signal=21%	23601/10410/10581/983/8764/156/3853/5806/3695/7293/290/8519/4360/2219/10107/3965/972/920/941/6404/942/6317/7852/26762/1234/30835/6504/1378/2838/339390/1380/10332
BP	GO:0051828	entry into other organism involved in symbiotic interaction	130	-0.554517	-1.6755	0.00222717	0.0269732	0.0232254	2972	tags=25%, list=13%, signal=21%	23601/10410/10581/983/8764/156/3853/5806/3695/7293/290/8519/4360/2219/10107/3965/972/920/941/6404/942/6317/7852/26762/1234/30835/6504/1378/2838/339390/1380/10332
BP	GO:0036230	granulocyte activation	493	-0.555464	-1.79049	0.001002	0.0193561	0.0166667	3677	tags=31%, list=16%, signal=27%	3577/79888/5175/6386/2717/10312/1535/84766/6037/5337/230/7130/272/5912/23114/53916/3576/2512/3614/401258/23601/718/5329/634/83716/240/7097/5005/6556/567/23218/8635/3579/391/3136/1522/11240/6283/11027/5806/57580/683/6036/1776/84106/140885/4125/1675/29108/353376/4353/4973/1520/2171/199675/150372/2760/7133/79895/6280/929/2215/11010/3606/84658/290/5777/126014/6793/728/2352/671/2212/4332/1118/51816/11…
BP	GO:0014066	regulation of phosphatidylinositol 3-kinase signaling	116	-0.555609	-1.66399	0.00112486	0.0193561	0.0166667	3033	tags=33%, list=13%, signal=28%	3479/634/1411/51384/5305/7291/2688/3082/3717/10507/10385/6403/5008/79899/1440/1634/5156/2147/3606/5777/55165/5649/118788/2268/5293/197358/5294/10125/26051/7124/23533/3059/10870/3952/6352/653361/940/2322
BP	GO:0042119	neutrophil activation	488	-0.556299	-1.793	0.00100301	0.0193561	0.0166667	3677	tags=31%, list=16%, signal=27%	3577/79888/5175/6386/2717/10312/1535/84766/6037/5337/230/7130/272/5912/23114/53916/3576/2512/3614/401258/23601/718/5329/634/83716/240/7097/5005/6556/567/23218/8635/3579/391/3136/1522/11240/6283/11027/5806/57580/683/6036/1776/84106/140885/4125/1675/29108/353376/4353/4973/1520/2171/199675/150372/2760/7133/79895/6280/929/2215/11010/3606/84658/290/5777/126014/6793/728/2352/671/2212/4332/1118/51816/11…
BP	GO:0000070	mitotic sister chromatid segregation	147	-0.55686	-1.70091	0.0010917	0.0193561	0.0166667	4592	tags=31%, list=20%, signal=25%	90417/84250/891/64105/990/79075/91782/9055/348654/472/4085/10615/9232/56155/29127/701/10783/7272/9319/3834/11004/24137/9493/4751/1063/10744/55143/51203/699/10403/991/3833/113130/151648/1062/83540/9928/146909/9787/23397/9700/64151/5347/10460/83903/9212
BP	GO:0001959	regulation of cytokine-mediated signaling pathway	161	-0.557143	-1.71492	0.00108225	0.0193561	0.0166667	3305	tags=28%, list=15%, signal=24%	22900/841/3557/3455/5770/3654/9021/8651/3665/6772/11240/9971/1435/3717/29108/353376/11213/10062/7850/345611/5777/54209/3574/25939/7185/146722/837/114769/834/84166/972/3569/7294/7128/7124/330/7852/2672/5788/6352/4321/3458/81030/9370/26228
BP	GO:2000117	negative regulation of cysteine-type endopeptidase activity	85	-0.557178	-1.60669	0.00236407	0.0285046	0.0245441	3337	tags=32%, list=15%, signal=27%	4504/9709/22900/408/5329/1032/6423/3428/7429/25816/3082/27074/5272/409/51176/64780/7057/114769/332/1800/135/939/4318/8740/330/4057/8530
BP	GO:0051304	chromosome separation	86	-0.557751	-1.60871	0.00236407	0.0285046	0.0245441	3579	tags=28%, list=16%, signal=24%	348654/472/4085/146956/9232/56155/701/10783/7272/9319/7153/1063/10744/56159/699/10403/991/1062/9787/23397/9700/5347/10460/9212
BP	GO:0031145	anaphase-promoting complex-dependent catabolic process	79	-0.558468	-1.59401	0.00120919	0.0193561	0.0166667	3779	tags=39%, list=17%, signal=33%	5713/5686/29882/5683/5719/5691/7321/23198/9184/6233/5685/26271/5684/7311/891/5720/4085/27338/9232/701/5721/983/5696/6790/5699/991/5698/5347/11065/9212/143471
BP	GO:0030316	osteoclast differentiation	92	-0.560706	-1.62664	0.00118343	0.0193561	0.0166667	2551	tags=35%, list=11%, signal=31%	133308/2719/8792/7099/1435/79705/84959/9290/126014/128506/54209/133522/1880/11025/1436/149233/1230/3635/6348/2207/29887/7305/11006/9770/8600/7124/10859/4057/814/5457/3593/3458
BP	GO:0050920	regulation of chemotaxis	206	-0.561167	-1.7571	0.00104712	0.0193561	0.0166667	2614	tags=29%, list=12%, signal=26%	3579/6354/11240/64805/10512/1435/683/10507/1588/5054/10344/5156/54209/728/6346/1880/347733/7057/1240/1230/5800/6347/26585/9750/719/2358/3570/6348/3965/6387/972/199/3569/8482/3592/8740/729230/5880/1235/7852/63940/6375/100528032/3071/6351/56833/1233/22914/3603/6352/6846/3627/3929/2841/1236/6366/26228/6363/10563
MF	GO:0030246	carbohydrate binding	255	-0.562312	-1.77778	0.00103413	0.0193561	0.0166667	3217	tags=32%, list=14%, signal=28%	1117/2220/202/282969/112399/23601/124220/5168/1621/1462/26270/729238/342372/10216/5806/400709/1272/9976/4125/4973/158326/933/6403/81035/114132/85329/50856/3823/4360/27036/3821/64581/945/3822/2219/51266/27180/3123/433/3965/8778/26290/165530/29121/6614/26253/3122/160364/387837/284194/1178/283420/89858/3101/10219/100049587/100431172/3848/338339/654346/27181/10462/93978/969/100528032/3558/3820/3824/9…
MF	GO:0038024	cargo receptor activity	83	-0.562526	-1.61828	0.00118906	0.0193561	0.0166667	3678	tags=35%, list=16%, signal=29%	136853/84439/58191/64699/408/5168/10216/84695/1601/7036/81035/23166/286133/4360/3684/4481/51554/55911/2350/2358/433/8685/3689/9332/283316/923/921/55576/922
BP	GO:1902106	negative regulation of leukocyte differentiation	97	-0.562777	-1.6505	0.00116279	0.0193561	0.0166667	2864	tags=38%, list=13%, signal=33%	634/84807/8651/114770/80149/23240/7099/84695/3456/4609/84959/3204/9290/7292/11025/50943/55365/10875/57115/3635/3659/28959/3718/6348/972/2213/282618/11006/714/10859/4057/3558/30009/1493/864/3902/9370
BP	GO:0002573	myeloid leukocyte differentiation	195	-0.56302	-1.75925	0.00105152	0.0193561	0.0166667	2864	tags=32%, list=13%, signal=28%	634/2719/5971/7097/139716/3665/8792/3428/7099/1435/79705/3930/375387/1053/4495/4609/84959/1440/3204/9290/126014/128506/55509/54209/9398/51176/133522/1880/11025/1436/149233/1230/3635/6348/863/5293/972/2207/29887/7305/116071/6688/920/4318/11006/9770/8600/7124/3662/714/3059/10859/4057/2124/814/5457/3593/10538/3458/9370/1236/10537/6363
BP	GO:0033045	regulation of sister chromatid segregation	77	-0.563254	-1.6051	0.00120482	0.0193561	0.0166667	4468	tags=40%, list=20%, signal=32%	54908/9184/26271/7517/8379/1663/84250/891/990/2237/348654/472/4085/9232/56155/701/10783/7272/9319/1063/10744/699/10403/991/113130/1062/9787/9700/5347/10460/9212
CC	GO:0045335	phagocytic vesicle	130	-0.565702	-1.7093	0.00111359	0.0193561	0.0166667	3065	tags=28%, list=14%, signal=24%	51762/6892/338382/7097/6556/567/3136/3105/3107/10578/4353/3133/3106/345611/122618/51466/245972/6891/6890/7096/752/4688/3134/51284/84329/101/54734/1536/4689/10333/219972/5880/4057/7454/11151/653361
BP	GO:0010522	regulation of calcium ion transport into cytosol	94	-0.567243	-1.65763	0.00116822	0.0193561	0.0166667	2194	tags=22%, list=10%, signal=20%	57214/84502/84959/2147/5777/799/3596/4923/6546/5027/844/920/6375/11151/3627/22953/6373/126306/4283/5026/930
BP	GO:0002831	regulation of response to biotic stimulus	131	-0.567668	-1.71398	0.00111732	0.0193561	0.0166667	4204	tags=40%, list=19%, signal=32%	8767/51561/23208/23586/151636/57103/10133/55012/3600/7187/5578/79132/1535/200316/22900/29126/54941/634/80149/6772/11027/400709/89870/29108/114132/654/4277/3553/149233/10875/11126/60489/10077/114769/23643/3592/3559/84868/9450/7128/330/246778/10666/10859/6372/4057/3594/4321/3593/56253/4064/9447
MF	GO:0035591	signaling adaptor activity	80	-0.569298	-1.62464	0.00120919	0.0193561	0.0166667	2874	tags=25%, list=13%, signal=22%	8935/10603/1123/55824/23542/10750/6503/27040/9046/393/8631/116449/9047/9402/84174/940/4068/50852/26228/79368
BP	GO:0019886	antigen processing and presentation of exogenous peptide antigen via MHC class II	93	-0.569629	-1.65754	0.00117786	0.0193561	0.0166667	3273	tags=30%, list=15%, signal=26%	3109/8905/29127/3832/56992/11004/24137/3127/1520/9493/3119/10437/3120/1062/3108/3123/3111/972/1510/2207/3122/2213/3113/3115/3118/3117/3112/3902
BP	GO:0002761	regulation of myeloid leukocyte differentiation	110	-0.570912	-1.69639	0.00114811	0.0193561	0.0166667	2383	tags=30%, list=11%, signal=27%	7099/1435/4609/84959/3204/9290/128506/54209/9398/51176/133522/11025/149233/1230/3635/6348/972/7305/920/11006/9770/8600/7124/714/3059/10859/4057/2124/814/5457/3593/3458/9370
BP	GO:0007204	positive regulation of cytosolic calcium ion concentration	300	-0.571323	-1.82085	0.00102249	0.0193561	0.0166667	3203	tags=33%, list=14%, signal=29%	7222/773/2859/3357/1902/5031/4987/7052/1232/111/60675/578/56302/5739/3579/2847/3717/57214/84502/2856/5734/84959/5156/2147/59340/9290/5777/51738/2769/728/6346/6869/799/10800/286530/3596/4923/6546/116/9034/1240/51554/5027/1230/844/1237/5336/148/719/2358/6348/2357/2911/7226/5732/6547/5729/2359/5294/920/2904/5330/255231/729230/8477/1235/7852/5737/6375/8989/1234/3558/8698/1043/1233/2833/356/5788/10663…
MF	GO:0005126	cytokine receptor binding	242	-0.571478	-1.8063	0.0010395	0.0193561	0.0166667	2547	tags=32%, list=11%, signal=29%	6354/6361/9573/6772/2921/6364/2688/1435/3717/29108/6358/8743/3456/6374/5008/10344/1440/654/3606/10148/7292/6346/3574/6370/6356/3596/9034/970/2919/7185/3553/6368/149233/146722/6362/6347/6355/26585/151449/414062/3570/6348/6387/3569/6367/7188/6369/282618/3592/8740/8600/7124/729230/246778/10673/6375/6372/6351/3558/944/3586/3594/356/6352/6846/3627/3593/4049/959/6373/3458/4050/4283/59067/6366/26228/636…
BP	GO:0019079	viral genome replication	118	-0.571949	-1.71564	0.00111982	0.0193561	0.0166667	3308	tags=26%, list=15%, signal=23%	200316/3576/2494/10410/4938/3429/10581/80149/27350/156/3428/164668/7153/3456/8519/8638/3669/6347/6355/60489/684/140564/200315/7124/4057/30835/10663/6352/940/57379/10332
BP	GO:0051279	regulation of release of sequestered calcium ion into cytosol	74	-0.572536	-1.61434	0.00243013	0.0292151	0.0251559	2194	tags=22%, list=10%, signal=20%	57214/84502/84959/2147/5777/3596/4923/6546/844/6375/11151/3627/6373/126306/4283/930
BP	GO:1901222	regulation of NIK/NF-kappaB signaling	102	-0.573083	-1.6899	0.00115207	0.0193561	0.0166667	4447	tags=38%, list=20%, signal=31%	7098/51561/10892/91662/389432/1540/8809/54106/3987/54923/602/219790/7114/3654/7097/80149/4792/7099/929/3606/54209/10913/114548/3553/4317/3965/51284/197358/939/64127/8740/84868/9770/10333/7124/26191/3593/4142/6363
BP	GO:1904892	regulation of STAT cascade	114	-0.573373	-1.7091	0.00113636	0.0193561	0.0166667	3946	tags=43%, list=18%, signal=36%	4067/8995/3600/133396/1600/231/1437/602/5175/10019/958/3479/9021/8651/1950/51379/116379/2688/3717/3456/5008/2147/3606/3596/1436/149233/3570/3718/8784/3569/11314/8851/282618/3592/7124/3587/3059/3558/3586/3952/11009/5788/6352/3593/55801/3575/3458/2322/59067
BP	GO:0070374	positive regulation of ERK1 and ERK2 cascade	196	-0.574029	-1.79314	0.00105263	0.0193561	0.0166667	2625	tags=33%, list=12%, signal=30%	10457/152007/8792/6354/6361/6364/7099/5320/29108/6358/4889/7066/388121/10344/5156/9290/2244/54209/338557/728/6346/799/409/6370/1880/6356/116/2626/1436/6368/1230/6362/6347/6355/148/414062/2358/5345/6348/3965/972/6367/8685/6369/8482/64127/920/10125/84868/8600/7124/26191/6375/246/6351/388325/5788/6352/6846/55801/6504/2322/1236/6366/6363
BP	GO:0046425	regulation of JAK-STAT cascade	109	-0.575543	-1.70944	0.00114548	0.0193561	0.0166667	3946	tags=46%, list=18%, signal=38%	5753/3588/4067/8995/3600/133396/1600/231/1437/602/5175/10019/958/3479/9021/8651/1950/51379/116379/2688/3717/3456/5008/2147/3606/3596/1436/149233/3570/3718/8784/3569/11314/8851/282618/3592/7124/3587/3059/3558/3586/3952/11009/5788/6352/3593/55801/3458/2322/59067
BP	GO:0019722	calcium-mediated signaling	211	-0.575954	-1.80743	0.00104275	0.0193561	0.0166667	3187	tags=33%, list=14%, signal=29%	83988/3576/3357/29995/2494/3479/5031/91860/1232/79772/51778/3579/6364/4773/64805/10316/683/84502/933/6403/345611/54209/100/4772/2633/6546/11251/9034/1240/51554/5027/2516/1230/844/1237/89/27040/5336/2358/6348/7226/7462/920/2904/7412/8600/7124/168620/729230/1235/7852/5737/6351/695/1234/5341/1233/2833/5788/10663/84174/22953/126306/916/7535/2829/50852/1236/643/5026
BP	GO:0050922	negative regulation of chemotaxis	57	-0.576097	-1.56649	0.00383142	0.0426193	0.0366977	2466	tags=28%, list=11%, signal=25%	11240/10512/10507/1588/7057/5800/6347/26585/199/8482/100528032/56833/22914/2841/26228/10563
CC	GO:0030670	phagocytic vesicle membrane	74	-0.576309	-1.62499	0.00243013	0.0292151	0.0251559	3643	tags=36%, list=16%, signal=31%	2889/10981/10312/1535/51762/6892/338382/7097/6556/567/3136/3105/3107/3133/3106/345611/245972/6891/6890/7096/3134/84329/54734/1536/10333/5880/11151
BP	GO:0045639	positive regulation of myeloid cell differentiation	88	-0.576904	-1.66927	0.00118064	0.0193561	0.0166667	2780	tags=32%, list=12%, signal=28%	133308/338382/2113/6772/1435/85477/3202/7066/1440/128506/54209/9398/51176/133522/149233/1230/3635/972/7305/920/8600/7124/3059/3071/2124/5457/3593/3458
BP	GO:0002223	stimulatory C-type lectin receptor signaling pathway	108	-0.57873	-1.71635	0.00115075	0.0193561	0.0166667	2770	tags=22%, list=12%, signal=20%	5971/394263/4588/5721/56667/5696/10071/5699/50856/64170/5336/5698/2207/26253/84433/338339/10462/93978/100528032/143471/22914/30835/3385/170482
BP	GO:0042509	regulation of tyrosine phosphorylation of STAT protein	73	-0.57876	-1.62966	0.00122549	0.0193561	0.0166667	3946	tags=47%, list=18%, signal=39%	4067/8995/3600/133396/1437/5175/10019/958/3479/9021/8651/116379/2688/3717/5008/3606/3596/1436/149233/3570/8784/3569/282618/3592/7124/3059/3558/3952/11009/6352/3593/3458/2322/59067
BP	GO:0007259	JAK-STAT cascade	125	-0.579783	-1.74506	0.00111857	0.0193561	0.0166667	3946	tags=44%, list=18%, signal=36%	4067/8995/3600/133396/1600/231/1437/602/5175/10019/9111/6776/958/3455/3479/5770/9021/8651/1950/51379/6772/116379/2688/3717/3456/5008/2147/3606/6775/3596/1436/149233/6347/3570/3718/8784/3569/11314/282618/3592/7124/729230/3587/3059/3558/3586/3952/11009/5788/6352/3593/55801/3458/2322/59067
BP	GO:0070555	response to interleukin-1	195	-0.580091	-1.8126	0.00105152	0.0193561	0.0166667	3913	tags=36%, list=17%, signal=30%	5600/9252/5720/6401/6360/5578/81792/1535/3552/6357/3557/4615/3576/3176/10365/3654/3037/80149/2113/1244/5721/9705/8792/6354/6361/4792/6364/5696/5740/84676/140885/29108/6358/11213/1326/2634/7850/27063/10344/7035/5699/2244/6346/6370/6356/2633/5105/3553/6368/6362/6347/6355/414062/5698/6348/3965/3569/6367/6369/64127/8564/199713/6375/6351/143471/6352/6846/952/6366/6363
BP	GO:0097696	STAT cascade	131	-0.580115	-1.75157	0.00111732	0.0193561	0.0166667	3946	tags=44%, list=18%, signal=36%	4067/8995/3600/133396/1600/231/1437/602/5175/10019/9111/6776/958/3455/3479/5770/9021/8651/1950/51379/6772/116379/2688/3717/3456/7066/5008/2147/3606/6775/3596/1436/149233/6347/3570/3718/8784/3569/11314/282618/3592/7124/729230/3587/3059/3558/3586/3952/11009/5788/6352/3593/55801/3575/3458/2322/59067
BP	GO:0007260	tyrosine phosphorylation of STAT protein	75	-0.5803	-1.64456	0.00120773	0.0193561	0.0166667	3946	tags=47%, list=18%, signal=39%	4067/8995/3600/133396/1437/5175/10019/958/3479/9021/8651/116379/2688/3717/5008/3606/3596/1436/149233/3570/3718/8784/3569/282618/3592/7124/3059/3558/3952/11009/6352/3593/3458/2322/59067
BP	GO:0048525	negative regulation of viral process	91	-0.580364	-1.68213	0.00118343	0.0193561	0.0166667	4055	tags=38%, list=18%, signal=32%	5359/4940/9636/8547/84875/6737/9830/200316/10410/4938/10581/80149/27350/6772/3428/5806/164668/89870/3456/8519/8638/3669/6355/60489/2219/684/10107/6348/140564/200315/7124/4057/6351/6352/57379
BP	GO:0002495	antigen processing and presentation of peptide antigen via MHC class II	95	-0.580422	-1.69719	0.00116959	0.0193561	0.0166667	3273	tags=32%, list=15%, signal=27%	3109/8905/29127/3832/56992/29108/11004/24137/3127/1520/9493/54209/3119/10437/3120/1062/3108/3123/3111/972/1510/2207/3122/2213/3113/3115/3118/3117/3112/3902
BP	GO:0075733	intracellular transport of virus	56	-0.583478	-1.58412	0.00255102	0.0305786	0.0263299	2269	tags=9%, list=10%, signal=8%	89870/23225/684/30835/10332
BP	GO:0046718	viral entry into host cell	117	-0.583636	-1.74976	0.00111982	0.0193561	0.0166667	2972	tags=26%, list=13%, signal=23%	23601/10410/10581/983/8764/156/5806/3695/7293/290/8519/4360/2219/10107/3965/972/920/941/6404/942/6317/7852/26762/1234/30835/6504/1378/2838/339390/1380/10332
BP	GO:0050728	negative regulation of inflammatory response	139	-0.584467	-1.77875	0.00110011	0.0193561	0.0166667	2799	tags=35%, list=12%, signal=31%	9021/80149/2113/116379/5740/9971/3082/55872/140885/29108/10062/1588/4889/7133/5734/7850/2147/51738/338557/100/113/54/50943/114548/116/5176/4210/2358/197358/135/2213/3559/7128/79626/131450/3848/199713/3558/56833/225/3586/89790/5788/6288/3593/1269/8530/171389/9370
BP	GO:1901224	positive regulation of NIK/NF-kappaB signaling	74	-0.585246	-1.65018	0.00121507	0.0193561	0.0166667	4606	tags=41%, list=20%, signal=32%	7186/7098/51561/10892/91662/389432/8809/54106/3987/219790/3654/7097/7099/929/3606/54209/10913/3553/4317/3965/51284/939/64127/8740/84868/10333/7124/3593/4142/6363
BP	GO:0002504	antigen processing and presentation of peptide or polysaccharide antigen via MHC class II	96	-0.586716	-1.7187	0.00116414	0.0193561	0.0166667	3273	tags=32%, list=15%, signal=28%	3109/8905/29127/3832/56992/29108/11004/24137/3127/1520/9493/54209/3119/10437/3120/1062/7057/3108/3123/3111/972/1510/2207/3122/2213/3113/3115/3118/3117/3112/3902
BP	GO:0002702	positive regulation of production of molecular mediator of immune response	90	-0.586808	-1.69874	0.00118483	0.0193561	0.0166667	3499	tags=40%, list=16%, signal=34%	8013/3566/958/10417/2865/5950/567/8764/7099/3133/3606/7292/7293/3596/114548/3553/11126/3134/100141515/972/90865/2207/3569/8482/64127/10666/3805/51744/6375/10859/3558/30009/5788/54440/940/51237
BP	GO:0014068	positive regulation of phosphatidylinositol 3-kinase signaling	83	-0.588628	-1.69337	0.00118906	0.0193561	0.0166667	2626	tags=34%, list=12%, signal=30%	51384/2688/3082/3717/10507/6403/5008/79899/1440/1634/5156/2147/3606/5777/5649/118788/2268/5293/5294/7124/23533/3059/10870/3952/6352/653361/940/2322
BP	GO:0002220	innate immune response activating cell surface receptor signaling pathway	111	-0.588654	-1.75283	0.00114286	0.0193561	0.0166667	2770	tags=23%, list=12%, signal=21%	5971/394263/4588/5721/56667/11027/5696/10071/5699/50856/64170/5336/2219/5698/2207/26253/84433/338339/10462/93978/100528032/143471/22914/30835/3385/170482
BP	GO:1903725	regulation of phospholipid metabolic process	85	-0.58867	-1.6975	0.00118203	0.0193561	0.0166667	3100	tags=27%, list=14%, signal=23%	3357/8525/9021/8651/341/64805/9971/388121/5156/146850/2268/2358/344/64127/116986/1133/23533/84174/2322/1236/6366/6363/930
BP	GO:0022408	negative regulation of cell-cell adhesion	173	-0.589894	-1.82287	0.00107296	0.0193561	0.0166667	2864	tags=36%, list=13%, signal=32%	634/64115/84807/8651/394263/80149/23240/10457/8764/55824/84695/64600/3717/10385/3456/84959/80709/654/7292/5777/6370/124872/50943/7143/11326/7471/10875/3659/9750/80380/3718/3965/6387/972/11314/284194/135/2213/282618/941/3559/84868/942/79626/6693/654346/10288/26191/6375/10859/3558/3586/30009/1493/864/201633/3620/3902/54900/9370/6366/26279/339390
BP	GO:1903901	negative regulation of viral life cycle	78	-0.590301	-1.68751	0.00120482	0.0193561	0.0166667	4055	tags=40%, list=18%, signal=33%	5359/4940/9636/8547/84875/6737/200316/10410/4938/10581/80149/27350/3428/5806/164668/89870/3456/8519/8638/3669/6355/60489/2219/684/10107/140564/200315/7124/4057/6352/57379
BP	GO:0032103	positive regulation of response to external stimulus	299	-0.591738	-1.88582	0.00102249	0.0193561	0.0166667	3024	tags=35%, list=13%, signal=31%	1902/7941/7052/718/27190/7114/7097/7857/26471/3579/2113/8792/6354/4792/6283/64805/7099/400709/1435/5320/89870/3717/6358/3133/4889/5054/5008/5734/10344/6280/654/2147/3606/7292/51738/54209/728/6346/347733/7057/1240/3553/4317/1230/6279/64581/6362/9750/414062/719/2358/3570/5345/6348/353514/3965/6387/51284/972/23643/90865/2207/199/3569/6369/5294/101/64127/3592/8740/84868/9450/8600/10333/7124/729230/58…
BP	GO:0042531	positive regulation of tyrosine phosphorylation of STAT protein	62	-0.592333	-1.62493	0.00126582	0.0193561	0.0166667	3946	tags=50%, list=18%, signal=41%	4067/8995/3600/133396/1437/5175/958/3479/9021/2688/3717/5008/3606/3596/1436/149233/3570/8784/3569/282618/3592/7124/3059/3558/3952/11009/6352/3593/3458/2322/59067
CC	GO:0000779	condensed chromosome, centromeric region	113	-0.592671	-1.76413	0.00114155	0.0193561	0.0166667	4592	tags=35%, list=20%, signal=28%	90417/79682/891/64946/64105/80152/55320/9985/54820/9735/92822/4085/151246/10615/56155/147841/54821/701/11004/57082/387103/4751/1063/6790/221150/79019/699/10403/151648/1062/83540/57405/220134/1058/64151/55355/5347/332/9770/9212
CC	GO:0070820	tertiary granule	159	-0.594451	-1.82539	0.00108814	0.0193561	0.0166667	3493	tags=36%, list=16%, signal=31%	10312/1535/5337/230/7130/5912/23114/23601/634/6556/567/23218/5806/140885/4973/1520/199675/79895/84658/5777/126014/2352/1118/2919/5724/3684/53831/4317/2204/945/5273/374403/2358/2357/8778/8514/2207/7226/11314/160364/1823/3687/101/4318/3689/1536/3903/100049587/338339/4069/10288/5199/4057/3071/79930/963/170482/1378
BP	GO:0032418	lysosome localization	73	-0.596071	-1.6784	0.00122549	0.0193561	0.0166667	2480	tags=26%, list=11%, signal=23%	117194/284021/3162/3596/30817/2268/201294/27040/3965/5293/2207/11314/5294/7462/10125/5880/8832/695/10814
BP	GO:0009615	response to virus	292	-0.596449	-1.89982	0.00102249	0.0193561	0.0166667	4237	tags=38%, list=19%, signal=31%	91607/1021/23586/151636/3588/3660/5359/4940/54106/5600/64135/3600/9636/7187/3433/54541/602/8547/79132/958/200316/10964/10417/3455/10379/5366/54941/10410/4938/3429/10581/10346/3665/80149/3663/27350/3437/9020/9582/6772/3428/164668/6036/89870/29108/11213/64108/4939/3456/345611/4600/7292/8519/55509/8638/9201/6356/3669/2633/25939/64170/4277/50943/114548/3553/149233/6355/10875/2268/201294/60489/3659/10…
BP	GO:0045428	regulation of nitric oxide biosynthetic process	57	-0.597623	-1.62502	0.00127714	0.0193561	0.0166667	2842	tags=35%, list=13%, signal=31%	10365/80149/7099/5740/5806/3717/140885/54/3553/4317/64581/64902/199/3689/10333/7124/100528032/3586/22914/3458
BP	GO:0046427	positive regulation of JAK-STAT cascade	79	-0.597663	-1.70588	0.00120919	0.0193561	0.0166667	4152	tags=52%, list=18%, signal=42%	5753/3588/4067/8995/3600/133396/231/1437/5175/958/3479/9021/8651/51379/2688/3717/5008/2147/3606/3596/1436/149233/3570/8784/3569/11314/282618/3592/7124/3587/3059/3558/3586/3952/11009/6352/3593/55801/3458/2322/59067
BP	GO:0060401	cytosolic calcium ion transport	161	-0.598263	-1.84149	0.00108225	0.0193561	0.0166667	2194	tags=24%, list=10%, signal=21%	57214/84502/84959/2147/5777/799/3596/4923/6546/5027/844/5336/148/6348/7226/6547/920/2904/5330/255231/6375/8989/1234/356/5788/11151/3627/3932/22953/6373/126306/4283/1236/6366/931/6363/5026/930
CC	GO:0000777	condensed chromosome kinetochore	100	-0.599968	-1.76653	0.00115741	0.0193561	0.0166667	4592	tags=37%, list=20%, signal=30%	90417/79682/891/64946/64105/80152/55320/9985/54820/9735/92822/4085/151246/10615/56155/147841/54821/701/11004/57082/387103/4751/1063/221150/79019/699/10403/151648/1062/83540/57405/220134/1058/55355/5347/332/9770
BP	GO:0033047	regulation of mitotic sister chromatid segregation	66	-0.599985	-1.67631	0.00123762	0.0193561	0.0166667	4468	tags=35%, list=20%, signal=28%	84250/891/990/348654/472/4085/9232/56155/701/10783/7272/9319/1063/10744/699/10403/991/1062/9787/9700/5347/10460/9212
BP	GO:1904894	positive regulation of STAT cascade	82	-0.602938	-1.73046	0.00119332	0.0193561	0.0166667	4152	tags=51%, list=18%, signal=42%	5753/3588/4067/8995/3600/133396/231/1437/5175/958/3479/9021/8651/51379/2688/3717/5008/2147/3606/3596/1436/149233/3570/8784/3569/11314/282618/3592/7124/3587/3059/3558/3586/3952/11009/6352/3593/55801/3575/3458/2322/59067
BP	GO:0031348	negative regulation of defense response	205	-0.602956	-1.88855	0.00104603	0.0193561	0.0166667	2933	tags=36%, list=13%, signal=31%	54941/634/9021/80149/2113/710/116379/3428/5740/9971/3082/55872/140885/29108/11213/3133/10062/1588/4889/6318/7133/5734/7850/114132/2147/51738/5272/338557/100/113/409/25939/4277/54/50943/114548/116/11326/5176/10875/4210/2358/3134/3965/84166/197358/387837/135/2213/3559/84868/7128/79626/10225/131450/3848/199713/3805/10859/3558/56833/225/3586/89790/5788/6288/4321/3593/1269/8530/171389/1378/9370
BP	GO:1902099	regulation of metaphase/anaphase transition of cell cycle	52	-0.60298	-1.62455	0.00385604	0.0427741	0.0368309	3579	tags=46%, list=16%, signal=39%	54908/9184/26271/7517/8379/891/990/348654/472/4085/56155/701/10783/7272/9319/1063/699/10403/991/1062/9787/9700/5347/9212
BP	GO:0034612	response to tumor necrosis factor	293	-0.604202	-1.92394	0.00102249	0.0193561	0.0166667	3928	tags=37%, list=17%, signal=31%	8742/8995/3987/1277/90268/5720/6401/7187/6360/836/81792/1050/58191/1535/958/22900/6357/841/3576/7114/10365/3037/6997/8744/80149/9020/1244/5721/9705/8792/6354/6361/8764/6772/4792/6364/5696/9971/3717/29108/6358/943/7133/2634/27063/10344/929/8718/55512/5699/2643/7292/7293/55022/128506/6346/3899/6370/10913/6356/2633/5105/7057/970/7185/6368/6362/6347/6355/4780/837/57817/414062/5698/6348/114769/834/878…
MF	GO:0005044	scavenger receptor activity	49	-0.604379	-1.61988	0.00382166	0.0425686	0.036654	3678	tags=39%, list=16%, signal=33%	136853/84439/58191/64699/5168/10216/84695/81035/23166/286133/4481/51554/8685/9332/283316/923/921/55576/922
BP	GO:0042130	negative regulation of T cell proliferation	58	-0.606664	-1.65109	0.00128041	0.0193561	0.0166667	2861	tags=45%, list=13%, signal=39%	64115/23240/10457/8764/64600/10385/5777/50943/11326/80380/3965/284194/941/3559/84868/942/6693/654346/10288/6375/10859/3586/1493/3620/26279/339390
BP	GO:1903706	regulation of hemopoiesis	431	-0.607428	-1.95472	0.00100402	0.0193561	0.0166667	2864	tags=30%, list=13%, signal=27%	634/64115/2175/84807/8651/338382/114770/3665/8744/80149/567/23240/2113/5721/6772/9308/4792/4773/5696/7099/84695/1435/85477/57864/10385/3202/150372/3456/2323/7066/4609/5008/84959/1440/5699/3204/3606/9290/7292/5777/5292/128506/54209/1441/100/9398/3574/51176/133522/4602/11025/7057/50943/114548/146850/149233/1230/55365/10875/57115/4780/3635/3659/28959/5698/3718/6348/3965/3111/8784/22806/972/8876/8443…
BP	GO:0071356	cellular response to tumor necrosis factor	273	-0.608929	-1.93391	0.00102881	0.0193561	0.0166667	2866	tags=31%, list=13%, signal=27%	7114/10365/3037/6997/8744/80149/9020/1244/5721/9705/8792/6354/6361/8764/6772/4792/6364/5696/9971/3717/29108/6358/943/7133/2634/27063/10344/8718/55512/5699/7292/7293/55022/128506/6346/6370/10913/6356/2633/5105/7057/970/7185/6368/6362/6347/6355/4780/837/57817/414062/5698/6348/114769/834/8784/6367/6369/939/8740/7412/7128/8600/7124/330/10673/6375/6351/944/143471/3604/6352/6846/4049/959/4050/9370/608/…
BP	GO:0002478	antigen processing and presentation of exogenous peptide antigen	169	-0.609088	-1.8775	0.00108108	0.0193561	0.0166667	2934	tags=29%, list=13%, signal=25%	8905/29127/6892/567/3832/3136/5721/5696/3105/2210/3107/56992/11004/24137/3127/1520/3133/9493/3106/5699/50856/3119/10437/3120/1062/3108/6891/6890/4688/3134/3123/5698/3111/972/1510/2207/3122/2213/3113/1536/3115/3118/3117/2209/4689/3112/143471/653361/3902
CC	GO:0012507	ER to Golgi transport vesicle membrane	59	-0.609175	-1.6594	0.00128205	0.0193561	0.0166667	3195	tags=32%, list=14%, signal=28%	25956/374/567/3136/3105/3107/3127/3133/3106/3119/3120/3134/3123/972/3122/3113/3115/3118/3117
BP	GO:0002758	innate immune response-activating signal transduction	285	-0.609604	-1.93859	0.00102564	0.0193561	0.0166667	2819	tags=28%, list=13%, signal=25%	3654/338382/5971/7097/114770/5608/3665/394263/92747/4588/729238/5721/4792/56667/11027/5696/7099/9971/89870/10071/353376/11213/1513/1520/10062/81035/345611/6280/929/5699/2244/50856/409/64170/3684/6279/64581/146722/57115/118788/7096/3659/5336/2219/5698/51284/23643/2207/26253/11314/8685/84433/3055/64127/3689/84868/7128/10333/330/338339/3662/10462/51311/26191/93978/4057/100528032/695/2672/285852/1434…
BP	GO:0002700	regulation of production of molecular mediator of immune response	131	-0.610406	-1.84303	0.00111732	0.0193561	0.0166667	2510	tags=41%, list=11%, signal=37%	8013/9466/3566/958/10417/2865/5950/567/8764/7099/11213/933/3133/3456/7133/3606/7292/3162/7293/3596/50943/114548/3553/11126/684/3134/3718/100141515/972/90865/2207/3569/8482/1178/2213/64127/10225/7124/729230/10666/3805/51744/6375/10859/695/3558/3586/30009/5788/54440/940/959/51237/115352
BP	GO:1905818	regulation of chromosome separation	60	-0.610545	-1.66798	0.00127065	0.0193561	0.0166667	3579	tags=33%, list=16%, signal=28%	348654/472/4085/9232/56155/701/10783/7272/9319/1063/10744/699/10403/991/1062/9787/9700/5347/10460/9212
BP	GO:0044784	metaphase/anaphase transition of cell cycle	55	-0.611423	-1.65888	0.00127226	0.0193561	0.0166667	3579	tags=33%, list=16%, signal=28%	348654/472/4085/56155/701/10783/7272/9319/1063/699/10403/991/1062/9787/9700/5347/10460/9212
BP	GO:0071347	cellular response to interleukin-1	172	-0.611676	-1.88821	0.00107759	0.0193561	0.0166667	3307	tags=33%, list=15%, signal=28%	3552/6357/3557/4615/3576/10365/3654/3037/80149/1244/5721/9705/6354/6361/4792/6364/5696/5740/140885/29108/6358/11213/1326/2634/7850/27063/10344/7035/5699/2244/6346/6370/6356/2633/5105/3553/6368/6362/6347/6355/414062/5698/6348/3569/6367/6369/64127/8564/199713/6375/6351/143471/6352/6846/6366/6363
BP	GO:0031349	positive regulation of defense response	485	-0.612017	-1.97203	0.00100402	0.0193561	0.0166667	2967	tags=32%, list=13%, signal=29%	7941/7052/718/54941/27190/3654/338382/5971/7097/114770/5608/3665/394263/92747/26471/4588/729238/2113/5721/8792/4792/6283/56667/3428/11027/5696/7099/9971/400709/5320/89870/3717/10071/29108/353376/6358/11213/1513/1520/3133/10062/4889/81035/3456/5054/5008/5734/345611/6280/929/5699/3606/7292/2244/50856/54209/58484/6346/409/4332/64170/4277/3684/3553/4317/6279/64581/146722/6362/11126/57115/118788/7096/…
BP	GO:0060402	calcium ion transport into cytosol	149	-0.612171	-1.8732	0.00108814	0.0193561	0.0166667	2194	tags=26%, list=10%, signal=23%	57214/84502/84959/2147/5777/799/3596/4923/6546/5027/844/5336/148/6348/7226/6547/920/2904/5330/255231/6375/8989/1234/356/5788/11151/3627/3932/22953/6373/126306/4283/1236/6366/931/6363/5026/930
BP	GO:0097553	calcium ion transmembrane import into cytosol	131	-0.612213	-1.84848	0.00111732	0.0193561	0.0166667	2194	tags=25%, list=10%, signal=23%	57214/84502/84959/2147/5777/799/3596/4923/6546/5027/844/5336/6348/7226/6547/2904/5330/255231/6375/8989/1234/356/5788/11151/3627/3932/6373/126306/4283/1236/6366/6363/930
BP	GO:0002221	pattern recognition receptor signaling pathway	189	-0.612745	-1.91149	0.00105263	0.0193561	0.0166667	2933	tags=31%, list=13%, signal=27%	54941/3654/338382/7097/114770/5608/3665/92747/729238/4792/11027/7099/9971/89870/353376/11213/1513/1520/10062/81035/345611/6280/929/2244/409/3684/6279/64581/146722/57115/118788/7096/3659/2219/51284/23643/26253/11314/8685/64127/3689/84868/7128/10333/330/3662/51311/26191/4057/695/2672/285852/79931/171389/23547/3929/81793/115352
BP	GO:0032608	interferon-beta production	49	-0.612941	-1.64283	0.00382166	0.0425686	0.036654	4487	tags=43%, list=20%, signal=34%	5966/8767/7098/23586/3148/54106/64135/7187/9111/5971/7097/3665/3663/7099/140885/29108/3659/51284/197358/51311/10859
BP	GO:0032731	positive regulation of interleukin-1 beta production	49	-0.612976	-1.64292	0.00382166	0.0425686	0.036654	2429	tags=49%, list=11%, signal=44%	22900/841/5005/3428/11027/7099/3717/29108/4332/114548/5027/64581/6348/353514/3965/834/7305/64127/199713/51311/149628/3458/9447/6363
BP	GO:0032481	positive regulation of type I interferon production	74	-0.614193	-1.7318	0.00121507	0.0193561	0.0166667	4487	tags=34%, list=20%, signal=27%	8767/7098/23586/3148/54106/64135/79132/4615/4791/3654/7097/3665/3663/6772/3428/7099/89870/929/3659/5336/51284/51311/26191/4321/81030
BP	GO:0033627	cell adhesion mediated by integrin	67	-0.614862	-1.72335	0.00123305	0.0193561	0.0166667	2475	tags=28%, list=11%, signal=25%	6423/64805/3695/5054/5777/100/199920/9404/5294/3676/3689/8631/5140/83706/3071/6352/916/6366/10563
BP	GO:0043550	regulation of lipid kinase activity	63	-0.615348	-1.69187	0.00125786	0.0193561	0.0166667	2989	tags=30%, list=13%, signal=26%	8525/9021/8651/64805/388121/5156/2147/146850/2268/2358/64127/116986/23533/84174/2322/1236/6366/6363/930
BP	GO:0032648	regulation of interferon-beta production	48	-0.617781	-1.65158	0.00385109	0.0427741	0.0368309	4487	tags=44%, list=20%, signal=35%	5966/8767/7098/23586/3148/54106/64135/7187/9111/5971/7097/3665/3663/7099/140885/29108/3659/51284/197358/51311/10859
BP	GO:0019884	antigen processing and presentation of exogenous antigen	176	-0.61849	-1.91533	0.00107066	0.0193561	0.0166667	3273	tags=31%, list=15%, signal=26%	3109/912/8905/29127/6892/567/3832/3136/5721/5696/3105/2210/3107/56992/11004/24137/3127/1520/3133/9493/3106/5699/50856/3119/10437/3120/1062/3108/6891/6890/4688/3134/3123/5698/3111/913/972/1510/2207/3122/911/2213/3113/1536/3115/3118/3117/2209/4689/910/3112/143471/653361/3902
BP	GO:0050921	positive regulation of chemotaxis	133	-0.618948	-1.87467	0.00111235	0.0193561	0.0166667	3342	tags=38%, list=15%, signal=32%	2277/5919/3576/1902/7941/7114/7857/3579/6354/64805/1435/5054/10344/54209/728/6346/347733/7057/1240/1230/9750/719/2358/3570/6348/3965/6387/972/199/3569/3592/8740/729230/5880/1235/7852/63940/6375/3071/6351/1233/3603/6352/6846/3627/3929/1236/6366/6363/10563
BP	GO:0002218	activation of innate immune response	303	-0.619416	-1.97469	0.00102249	0.0193561	0.0166667	2819	tags=29%, list=13%, signal=25%	3654/338382/5971/7097/114770/5608/3665/394263/92747/4588/729238/5721/4792/56667/3428/11027/5696/7099/9971/89870/10071/29108/353376/11213/1513/1520/10062/81035/345611/6280/929/5699/2244/50856/58484/409/4332/64170/3684/6279/64581/146722/57115/118788/7096/3659/5336/2219/5698/51284/23643/2207/26253/11314/8685/84433/3055/64127/3689/84868/7128/10333/330/338339/3662/10462/51311/26191/93978/4057/10052803…
BP	GO:0070231	T cell apoptotic process	46	-0.619895	-1.64317	0.00390117	0.0428693	0.0369129	3249	tags=43%, list=14%, signal=37%	1831/29126/155038/84807/578/57864/100/3718/81704/3965/939/1178/101/3559/171558/356/6352/3575/3620/5133
CC	GO:0035579	specific granule membrane	88	-0.620307	-1.79486	0.00118064	0.0193561	0.0166667	3485	tags=40%, list=15%, signal=34%	1535/5337/5912/401258/23601/5329/634/683/4973/199675/7133/79895/6793/3684/53831/2204/945/719/2358/8514/1084/7226/160364/84329/101/64386/3689/1536/3903/338339/5023/326624/963/6518/3683
BP	GO:0032651	regulation of interleukin-1 beta production	76	-0.621171	-1.76544	0.00120627	0.0193561	0.0166667	2757	tags=49%, list=12%, signal=43%	22900/841/3479/5005/80149/3428/11027/7099/3717/140885/29108/51738/54209/409/4332/54/114548/5027/64581/945/4210/6348/353514/3965/114769/834/7305/64127/7128/199713/51311/440068/149628/3458/1236/9447/6363
BP	GO:0045071	negative regulation of viral genome replication	55	-0.621252	-1.68554	0.00127226	0.0193561	0.0166667	4055	tags=45%, list=18%, signal=37%	5359/4940/9636/84875/200316/10410/4938/10581/80149/27350/3428/164668/3456/8519/8638/3669/6355/60489/684/140564/200315/7124/4057/6352/57379
BP	GO:0097529	myeloid leukocyte migration	195	-0.62177	-1.94283	0.00105152	0.0193561	0.0166667	2747	tags=43%, list=12%, signal=38%	7857/5142/3579/8792/6354/6361/2921/6364/6283/64805/1435/57580/683/140885/6358/11117/1588/6374/5054/5734/10344/6280/54209/1441/728/6346/6370/6356/30817/7057/1240/2919/3553/6368/1230/5800/6279/6362/6347/6355/26585/9750/414062/719/2358/3570/6348/6387/5293/972/2207/199/3569/11314/6367/6369/5294/101/3689/120425/8600/131450/255231/729230/5880/6375/6372/7409/3071/6351/56833/6288/6352/6846/3627/6373/4283…
BP	GO:0002367	cytokine production involved in immune response	100	-0.622064	-1.83158	0.00115741	0.0193561	0.0166667	2768	tags=39%, list=12%, signal=34%	7097/6556/567/8764/7099/11213/3133/3456/7133/3606/7292/3162/50943/114548/3553/11126/684/3134/3718/972/2207/3569/8482/1178/64127/3592/8807/10225/7124/729230/10666/3805/6375/10859/695/3586/30009/54440/3593
CC	GO:0043235	receptor complex	466	-0.622354	-2.00576	0.00100503	0.0193561	0.0166667	2219	tags=35%, list=10%, signal=32%	3695/4973/7036/11117/10062/116443/83756/28516/7133/4547/1134/3682/154/929/5156/10148/1136/5777/6098/1441/799/27091/2555/3821/1144/3684/53831/1436/149233/28594/7096/2893/3822/10077/3568/28652/2917/3570/2911/51284/972/23643/3569/28591/7188/6978/1438/3687/3676/920/282618/2904/2674/3689/3559/8807/28662/9033/28582/926/150/8631/5284/7018/10333/4593/131450/28602/6976/3359/28667/28610/28692/28585/3560/14…
BP	GO:0051208	sequestering of calcium ion	121	-0.623103	-1.87072	0.00112108	0.0193561	0.0166667	2194	tags=25%, list=10%, signal=22%	57214/84502/84959/2147/5777/3596/4923/6546/5027/844/5336/6348/7226/5330/255231/6375/8989/1234/356/5788/11151/3627/3932/6373/126306/4283/1236/6366/6363/930
BP	GO:0045785	positive regulation of cell adhesion	395	-0.6241	-2.00497	0.0010101	0.0193561	0.0166667	2861	tags=34%, list=13%, signal=31%	64115/3654/84807/78986/8651/3037/11148/8744/2199/136227/2113/8764/9308/6423/64805/1435/57580/3717/140885/29108/10385/11117/3133/1326/1445/1758/3606/10148/7292/5777/2244/100/3574/6708/22915/6370/4602/10630/50943/114548/970/5724/3553/146850/25975/149233/6347/11126/201294/80380/3570/5345/3718/81704/3965/8784/6387/972/199/3569/5212/8876/57091/84433/939/101/64127/3676/3381/920/3113/941/3689/10326/3592…
MF	GO:0001618	virus receptor activity	72	-0.624865	-1.75829	0.0012285	0.0193561	0.0166667	2545	tags=29%, list=11%, signal=26%	983/8764/3695/7293/290/4360/920/941/6404/942/6317/7852/26762/1234/30835/6504/1378/2838/339390/1380/10332
MF	GO:0104005	hijacked molecular function	72	-0.624865	-1.75829	0.0012285	0.0193561	0.0166667	2545	tags=29%, list=11%, signal=26%	983/8764/3695/7293/290/4360/920/941/6404/942/6317/7852/26762/1234/30835/6504/1378/2838/339390/1380/10332
BP	GO:0048002	antigen processing and presentation of peptide antigen	182	-0.62547	-1.93847	0.00106838	0.0193561	0.0166667	2934	tags=29%, list=13%, signal=26%	29127/6892/6556/567/3832/3136/5721/5696/3105/2210/3107/56992/29108/11004/24137/3127/1520/3133/9493/3106/5699/50856/54209/3119/10437/3120/1062/3108/6891/6890/4688/3134/3123/5698/3111/972/1510/2207/3122/2213/3113/1536/3115/3118/3117/2209/4689/3112/143471/30835/653361/3902/10332
BP	GO:0051282	regulation of sequestering of calcium ion	118	-0.625764	-1.87706	0.00111982	0.0193561	0.0166667	2194	tags=25%, list=10%, signal=23%	57214/84502/84959/2147/5777/3596/4923/6546/5027/844/5336/6348/7226/5330/255231/6375/8989/1234/356/5788/11151/3627/3932/6373/126306/4283/1236/6366/6363/930
BP	GO:0033003	regulation of mast cell activation	42	-0.625844	-1.63214	0.00397351	0.043549	0.0374982	2220	tags=48%, list=10%, signal=43%	1268/5359/4067/8013/3566/2294/284021/3162/3596/30817/146722/2268/201294/3965/2207/11314/10666/5880/8832/1269
BP	GO:1903708	positive regulation of hemopoiesis	180	-0.627125	-1.94226	0.00106838	0.0193561	0.0166667	2861	tags=36%, list=13%, signal=31%	64115/84807/8651/338382/8744/2113/6772/9308/1435/85477/10385/3202/2323/7066/1440/3606/7292/128506/54209/100/9398/3574/51176/133522/4602/50943/114548/146850/149233/1230/3635/3965/972/8876/7305/939/101/920/941/3592/3559/10125/11006/942/8600/7124/10288/3059/9760/3071/695/3558/2124/3594/5457/5788/54440/9840/3593/864/3575/3458/7535/6363
MF	GO:0005070	SH3/SH2 adaptor activity	52	-0.628073	-1.69216	0.00128535	0.0193561	0.0166667	2874	tags=33%, list=13%, signal=29%	8935/10603/1123/55824/10750/6503/27040/393/8631/116449/9047/9402/84174/940/4068/26228/79368
BP	GO:0032755	positive regulation of interleukin-6 production	87	-0.628104	-1.81462	0.00117925	0.0193561	0.0166667	3485	tags=46%, list=15%, signal=39%	1535/59341/3557/4615/10417/338382/7097/7291/11027/7099/400709/29108/7292/64170/116/5724/3553/5027/4317/64581/7096/3570/353514/3965/51284/972/90865/2207/199/3569/284194/7305/5047/64127/10333/7124/654346/10288/51311/3929
BP	GO:0030071	regulation of mitotic metaphase/anaphase transition	51	-0.628923	-1.68802	0.00256739	0.030685	0.0264216	3579	tags=47%, list=16%, signal=40%	54908/9184/26271/7517/8379/891/990/348654/472/4085/56155/701/10783/7272/9319/1063/699/10403/991/1062/9787/9700/5347/9212
BP	GO:0051283	negative regulation of sequestering of calcium ion	117	-0.628931	-1.88555	0.00111982	0.0193561	0.0166667	2194	tags=26%, list=10%, signal=23%	57214/84502/84959/2147/5777/3596/4923/6546/5027/844/5336/6348/7226/5330/255231/6375/8989/1234/356/5788/11151/3627/3932/6373/126306/4283/1236/6366/6363/930
BP	GO:0060760	positive regulation of response to cytokine stimulus	57	-0.629214	-1.71092	0.00127714	0.0193561	0.0166667	2768	tags=32%, list=12%, signal=28%	7097/3665/7099/1435/353376/345611/54209/3574/146722/837/834/84166/972/7294/7852/2672/4321/81030
BP	GO:0002763	positive regulation of myeloid leukocyte differentiation	52	-0.630133	-1.69771	0.00128535	0.0193561	0.0166667	1797	tags=35%, list=8%, signal=32%	1435/128506/54209/9398/51176/133522/149233/1230/972/7305/920/8600/7124/3059/2124/5457/3593/3458
BP	GO:0032496	response to lipopolysaccharide	307	-0.630381	-2.01003	0.00102354	0.0193561	0.0166667	3305	tags=40%, list=15%, signal=35%	22900/841/3557/29126/10417/3576/2326/2920/3248/4791/3654/7097/5739/5142/6556/80149/1244/8792/2921/4792/11027/7099/9971/3717/140885/29108/353376/4353/11213/1053/6403/10062/6374/5054/9536/7133/5734/27063/345611/1440/929/1634/7035/654/3606/2643/7292/54209/728/671/3596/4360/5105/54/114548/2919/5724/3553/5027/149233/6279/6347/968/5336/57817/80380/6348/3965/114769/834/23643/3569/5732/3055/64127/941/359…
BP	GO:0033209	tumor necrosis factor-mediated signaling pathway	158	-0.630544	-1.93684	0.00108696	0.0193561	0.0166667	2866	tags=34%, list=13%, signal=30%	8742/8995/3987/90268/5720/7187/958/22900/841/7114/8744/9020/5721/9705/8792/8764/6772/4792/5696/9971/3717/29108/943/7133/8718/5699/7292/7293/10913/970/7185/837/5698/114769/834/8784/939/8740/7128/8600/7124/330/10673/944/143471/3604/4049/959/4050/9370/608/9447/115650/23495
BP	GO:0001818	negative regulation of cytokine production	267	-0.63129	-2.00083	0.00103093	0.0193561	0.0166667	2942	tags=39%, list=13%, signal=34%	408/54941/7114/634/64115/10365/1411/55024/5971/6556/80149/10457/9246/7291/9308/89795/7099/9971/3082/140885/29108/11213/10385/3456/5734/7850/1445/2147/7292/3162/7293/5777/51738/50856/54209/338557/113/409/671/51176/3596/2633/7057/54/50943/114548/1240/11326/4317/149233/945/57115/3635/4210/80380/684/3134/3718/353514/3965/114769/84166/5552/90865/197358/3569/284194/7305/2213/282618/3592/84868/7128/1022…
BP	GO:0033046	negative regulation of sister chromatid segregation	43	-0.632237	-1.66306	0.00390625	0.0428693	0.0369129	3579	tags=51%, list=16%, signal=43%	54908/9184/26271/7517/8379/891/348654/472/4085/9232/56155/701/7272/9319/1063/10744/699/10403/991/9700/5347/9212
BP	GO:0051985	negative regulation of chromosome segregation	43	-0.632237	-1.66306	0.00390625	0.0428693	0.0369129	3579	tags=51%, list=16%, signal=43%	54908/9184/26271/7517/8379/891/348654/472/4085/9232/56155/701/7272/9319/1063/10744/699/10403/991/9700/5347/9212
BP	GO:0002237	response to molecule of bacterial origin	320	-0.632508	-2.02064	0.00102145	0.0193561	0.0166667	3305	tags=40%, list=15%, signal=35%	22900/841/3557/29126/10417/3576/2326/2920/3248/4791/3654/7097/5739/5142/6556/80149/567/3663/1244/8792/2921/4792/11027/7099/9971/3717/140885/29108/353376/4353/11213/1053/6403/10062/6374/5054/9536/7133/5734/27063/345611/1440/929/1634/7035/654/3606/2643/7292/54209/728/671/3596/4360/5105/64170/54/114548/2919/5724/3553/5027/149233/6279/6347/7096/968/5336/57817/80380/6348/3965/114769/834/23643/3569/573…
BP	GO:0032611	interleukin-1 beta production	87	-0.63317	-1.82926	0.00117925	0.0193561	0.0166667	2757	tags=45%, list=12%, signal=39%	5005/80149/3428/11027/7099/3717/140885/29108/1215/51738/54209/58484/409/4332/54/114548/3553/5027/64581/945/4210/6348/353514/3965/114769/834/7305/64127/7128/10333/199713/51311/440068/115362/149628/3458/1236/9447/6363
BP	GO:0070227	lymphocyte apoptotic process	68	-0.633457	-1.77581	0.00123457	0.0193561	0.0166667	3249	tags=40%, list=14%, signal=34%	1831/29126/155038/84807/578/57864/100/5027/3718/81704/3965/972/939/1178/101/3559/171558/9212/695/3558/3586/356/6352/917/3575/3620/5133
BP	GO:0050829	defense response to Gram-negative bacterium	52	-0.633888	-1.70783	0.00128535	0.0193561	0.0166667	4754	tags=65%, list=21%, signal=52%	575/6223/79792/6278/51561/3148/10133/54106/6037/5919/2220/6556/8764/7099/29108/6403/5054/345611/2147/671/149233/11126/3570/3569/920/6039/1511/4069/219972/6372/4057/3593/3507/3929
BP	GO:0032732	positive regulation of interleukin-1 production	55	-0.634036	-1.72023	0.00127226	0.0193561	0.0166667	2429	tags=44%, list=11%, signal=39%	3428/11027/7099/3717/29108/4332/114548/5027/64581/6348/353514/3965/834/7305/64127/84868/199713/3495/51311/6288/149628/3458/9447/6363
BP	GO:0070228	regulation of lymphocyte apoptotic process	52	-0.634066	-1.70831	0.00128535	0.0193561	0.0166667	3249	tags=44%, list=14%, signal=38%	1831/29126/155038/84807/57864/100/5027/3718/81704/3965/972/939/101/171558/9212/695/3558/3586/6352/917/3575/3620/5133
BP	GO:0002720	positive regulation of cytokine production involved in immune response	53	-0.634652	-1.71535	0.00127551	0.0193561	0.0166667	3499	tags=43%, list=16%, signal=37%	8013/10417/2865/567/8764/7099/3133/3606/7292/114548/3553/11126/3134/972/2207/3569/8482/64127/10666/3805/6375/10859/54440
BP	GO:0032606	type I interferon production	121	-0.635002	-1.90644	0.00112108	0.0193561	0.0166667	4204	tags=35%, list=19%, signal=28%	23586/3148/1540/54106/64135/9636/7187/7318/79132/9111/6737/4615/54941/4791/3654/5971/7097/3665/3663/9246/6772/3428/7099/89870/140885/29108/929/3659/5336/84166/51284/197358/84868/7128/51311/26191/10859/3586/4321/81030/23547/147945
BP	GO:0032652	regulation of interleukin-1 production	88	-0.635397	-1.83852	0.00118064	0.0193561	0.0166667	3305	tags=50%, list=15%, signal=43%	22900/841/3479/634/5005/80149/3428/11027/7099/9971/3717/140885/29108/7850/51738/54209/409/4332/54/114548/5027/64581/945/4210/6348/353514/3965/114769/834/7305/64127/84868/7128/199713/3495/51311/440068/3586/6288/149628/3458/1236/9447/6363
BP	GO:0007091	metaphase/anaphase transition of mitotic cell cycle	54	-0.635743	-1.72214	0.00126904	0.0193561	0.0166667	3579	tags=46%, list=16%, signal=39%	54908/9184/26271/7517/8379/891/990/348654/472/4085/56155/701/10783/7272/9319/1063/699/10403/991/1062/9787/9700/5347/10460/9212
BP	GO:0045670	regulation of osteoclast differentiation	60	-0.636376	-1.73855	0.00127065	0.0193561	0.0166667	2383	tags=38%, list=11%, signal=34%	7099/1435/84959/9290/128506/54209/133522/11025/149233/1230/3635/6348/7305/11006/9770/8600/7124/10859/4057/814/5457/3593/3458
BP	GO:0051306	mitotic sister chromatid separation	59	-0.63643	-1.73364	0.00128205	0.0193561	0.0166667	3579	tags=34%, list=16%, signal=29%	348654/472/4085/9232/56155/701/10783/7272/9319/1063/10744/699/10403/991/1062/9787/9700/5347/10460/9212
BP	GO:0051209	release of sequestered calcium ion into cytosol	115	-0.636936	-1.90198	0.00113122	0.0193561	0.0166667	2194	tags=26%, list=10%, signal=24%	57214/84502/84959/2147/5777/3596/4923/6546/5027/844/5336/6348/7226/5330/255231/6375/8989/1234/356/5788/11151/3627/3932/6373/126306/4283/1236/6366/6363/930
BP	GO:0032675	regulation of interleukin-6 production	133	-0.638025	-1.93245	0.00111235	0.0193561	0.0166667	3485	tags=49%, list=15%, signal=42%	1535/59341/9466/3557/4615/10417/408/10365/338382/55024/7097/80149/7291/11027/7099/9971/400709/3082/140885/29108/11213/1445/7292/5777/51738/54209/409/671/64170/50943/116/5724/3553/5027/4317/64581/3635/7096/3570/353514/3965/51284/972/90865/197358/2207/199/3569/284194/7305/5047/64127/84868/7128/10333/7124/131450/654346/10288/51311/26191/3071/3586/6504/3929
BP	GO:0032479	regulation of type I interferon production	119	-0.638119	-1.91535	0.00111732	0.0193561	0.0166667	4204	tags=35%, list=19%, signal=29%	23586/3148/1540/54106/64135/9636/7187/7318/79132/9111/6737/4615/54941/4791/3654/5971/7097/3665/3663/9246/6772/3428/7099/89870/140885/29108/929/3659/5336/84166/51284/197358/84868/7128/51311/26191/10859/3586/4321/81030/23547/147945
BP	GO:0051607	defense response to virus	210	-0.63822	-2.00378	0.00104167	0.0193561	0.0166667	4237	tags=41%, list=19%, signal=34%	91607/23586/151636/3588/3660/5359/4940/54106/64135/3600/9636/7187/3433/54541/8547/79132/958/200316/10964/10417/3455/10379/5366/54941/10410/4938/3429/10581/10346/3665/80149/3663/27350/3437/9020/9582/6772/3428/164668/6036/89870/29108/64108/4939/3456/4600/8519/8638/3669/2633/25939/64170/4277/114548/3553/149233/10875/201294/60489/3659/10077/684/84166/51284/90865/3569/282618/140564/3559/7128/6039/2003…
BP	GO:0070671	response to interleukin-12	49	-0.638465	-1.71124	0.00254777	0.0305786	0.0263299	3591	tags=47%, list=16%, signal=40%	6627/5908/7297/829/1072/8767/6888/3595/654483/5055/5721/3717/140885/6648/2939/4001/6775/3592/3936/3586/3594/3593/3458
BP	GO:0032635	interleukin-6 production	142	-0.638767	-1.9435	0.00110375	0.0193561	0.0166667	3485	tags=48%, list=15%, signal=41%	1535/59341/9466/3557/4615/10417/408/10365/338382/55024/7097/80149/7291/11027/7099/9971/400709/3082/140885/29108/11213/1445/3606/7292/5777/51738/54209/409/671/64170/50943/116/5724/3553/5027/4317/64581/3635/7096/3570/353514/3965/51284/972/90865/197358/2207/199/3569/284194/7305/5047/64127/84868/8807/7128/10333/7124/131450/654346/10288/51311/26191/3071/3586/3952/6504/3929
BP	GO:0032637	interleukin-8 production	74	-0.638905	-1.80148	0.00121507	0.0193561	0.0166667	2942	tags=39%, list=13%, signal=34%	408/7114/7097/11027/7099/29108/5054/929/671/3553/64581/945/7096/2219/3965/51284/972/64127/10333/7124/51311/26191/51744/3586/3952/5788/914/3929/9370
BP	GO:0002474	antigen processing and presentation of peptide antigen via MHC class I	95	-0.639513	-1.86998	0.00116959	0.0193561	0.0166667	3779	tags=29%, list=17%, signal=25%	5720/51752/55080/1535/6892/567/3136/5721/5696/3105/2210/3107/3133/3106/5699/50856/10437/6891/6890/4688/3134/5698/2207/1536/2209/4689/143471/653361
BP	GO:0032612	interleukin-1 production	100	-0.639729	-1.8836	0.00115741	0.0193561	0.0166667	2864	tags=46%, list=13%, signal=40%	634/5005/80149/3428/11027/7099/9971/3717/140885/29108/7850/1215/51738/54209/58484/409/4332/54/114548/3553/5027/64581/945/4210/6348/353514/3965/114769/834/7305/64127/84868/7128/10333/199713/3495/51311/440068/3586/6288/115362/149628/3458/1236/9447/6363
BP	GO:0050866	negative regulation of cell activation	190	-0.640967	-2.00041	0.00105374	0.0193561	0.0166667	2864	tags=42%, list=13%, signal=37%	634/64115/84807/8651/55024/114770/80149/23240/10457/8764/55824/84695/64600/284021/10385/11117/10062/3456/84959/5156/2147/7292/3162/5777/671/4332/50943/11326/146722/10875/57115/3635/3659/9750/10077/51083/80380/7940/3134/3718/3965/972/11314/284194/7305/135/2213/282618/941/3559/84868/942/7128/79626/6693/729230/654346/10288/8832/26191/6375/10859/695/3558/3586/30009/64092/5788/1493/84174/864/1269/8530…
BP	GO:0002279	mast cell activation involved in immune response	48	-0.641525	-1.71506	0.00256739	0.030685	0.0264216	2480	tags=46%, list=11%, signal=41%	8013/3566/2294/117194/284021/3162/3596/30817/2268/201294/27040/3965/5293/2207/11314/5294/7462/10125/5880/8832/695/10814
MF	GO:0019955	cytokine binding	124	-0.642024	-1.93257	0.00111483	0.0193561	0.0166667	2614	tags=36%, list=12%, signal=32%	3579/8792/8764/116379/375387/7133/7850/10148/1441/2633/7057/10630/9034/1436/51554/149233/1230/1237/26585/3568/3570/10068/972/1438/3676/920/3592/3559/2532/729230/3587/199713/1235/7852/3560/1234/1233/3594/2833/10663/3593/3561/2829/1236/643
BP	GO:0043300	regulation of leukocyte degranulation	46	-0.642579	-1.7033	0.00390117	0.0428693	0.0369129	3423	tags=43%, list=15%, signal=37%	3566/2294/634/84106/3162/3596/30817/5724/3684/2268/201294/3134/3965/2207/11314/2213/3689/729230/5880/8832
BP	GO:0050798	activated T cell proliferation	39	-0.642671	-1.65151	0.00399467	0.0436059	0.0375471	3235	tags=49%, list=14%, signal=42%	29126/3479/11148/8744/29108/10385/3606/11119/50943/149233/80380/3570/3965/1178/3559/3558/3594/3593/126259
BP	GO:0071675	regulation of mononuclear cell migration	43	-0.643278	-1.6921	0.00130208	0.0193561	0.0166667	2337	tags=47%, list=10%, signal=42%	59341/5919/7941/1435/5054/728/6346/7057/1240/1230/26585/719/2358/6387/199/7124/729230/56833/6352/3627
BP	GO:0043551	regulation of phosphatidylinositol 3-kinase activity	54	-0.644536	-1.74596	0.00126904	0.0193561	0.0166667	2799	tags=31%, list=12%, signal=28%	9021/8651/64805/388121/5156/146850/2268/2358/64127/116986/23533/84174/2322/1236/6366/6363/930
BP	GO:0010955	negative regulation of protein processing	37	-0.645226	-1.63756	0.00407609	0.0442585	0.0381091	3916	tags=51%, list=17%, signal=42%	5270/2/79094/22900/1522/710/5054/7850/725/2619/7057/11326/5345/114769/722/330/199713/8530/1378
BP	GO:1903318	negative regulation of protein maturation	37	-0.645226	-1.63756	0.00407609	0.0442585	0.0381091	3916	tags=51%, list=17%, signal=42%	5270/2/79094/22900/1522/710/5054/7850/725/2619/7057/11326/5345/114769/722/330/199713/8530/1378
BP	GO:0001961	positive regulation of cytokine-mediated signaling pathway	50	-0.645256	-1.72667	0.00128041	0.0193561	0.0166667	2734	tags=32%, list=12%, signal=28%	3665/1435/353376/345611/54209/3574/146722/837/834/84166/972/7294/7852/2672/4321/81030
MF	GO:0005125	cytokine activity	182	-0.645912	-2.00183	0.00106838	0.0193561	0.0166667	3307	tags=49%, list=15%, signal=43%	3552/6357/3557/3576/27189/2920/284415/27190/374/7857/8744/6354/6361/9573/2921/6364/1435/6358/8743/3456/2323/6374/7066/5008/10344/1440/654/3606/10148/7292/6346/3574/6370/7472/6356/3596/6696/970/2919/3553/6368/6362/6347/7471/6355/26585/151449/414062/6348/6387/29949/100141515/90865/3569/6367/6369/282618/3592/8740/8600/7124/246778/9235/10673/6398/6375/6372/6351/3558/944/3586/11009/3603/356/6352/6846/…
BP	GO:0002683	negative regulation of immune system process	427	-0.646124	-2.07741	0.00100604	0.0193561	0.0166667	2864	tags=38%, list=13%, signal=34%	634/64115/84807/8651/338382/55024/114770/80149/23240/92747/10457/3579/710/8764/4792/11240/3428/11027/55824/7099/84695/64600/284021/353376/11213/10385/933/11117/3202/3133/10062/1588/4889/3456/6318/4609/5734/84959/929/3204/9290/7292/3162/5777/5272/100/725/409/671/6370/23228/4332/2633/25939/11025/4277/7057/50943/116/11326/146722/55365/6347/10875/11126/57115/4780/3635/9404/257144/26585/3659/28959/968…
BP	GO:0010524	positive regulation of calcium ion transport into cytosol	52	-0.64638	-1.74148	0.00128535	0.0193561	0.0166667	2194	tags=35%, list=10%, signal=31%	7222/5031/578/57214/2147/799/3596/4923/5027/844/920/6375/3627/22953/6373/4283/5026/930
BP	GO:0002224	toll-like receptor signaling pathway	141	-0.646415	-1.967	0.00110132	0.0193561	0.0166667	2819	tags=33%, list=13%, signal=29%	3654/338382/7097/3665/92747/729238/4792/11027/7099/9971/353376/11213/1513/1520/10062/81035/6280/929/2244/409/3684/6279/146722/118788/7096/3659/51284/23643/11314/3689/84868/7128/10333/330/3662/51311/26191/4057/695/2672/285852/79931/171389/23547/3929/81793/115352
BP	GO:0045089	positive regulation of innate immune response	362	-0.647958	-2.07863	0.00101317	0.0193561	0.0166667	2819	tags=32%, list=13%, signal=28%	3654/338382/5971/7097/114770/5608/3665/394263/92747/4588/729238/5721/4792/56667/3428/11027/5696/7099/9971/89870/10071/29108/353376/11213/1513/1520/3133/10062/81035/3456/345611/6280/929/5699/2244/50856/58484/409/4332/64170/4277/3684/6279/64581/146722/11126/57115/118788/7096/3659/5336/2219/2358/3134/5698/84166/51284/23643/2207/7294/26253/11314/8685/84433/3055/101/64127/1690/3689/3592/10125/84868/88…
BP	GO:0035722	interleukin-12-mediated signaling pathway	46	-0.648545	-1.71912	0.00390117	0.0428693	0.0369129	3591	tags=33%, list=16%, signal=27%	3595/654483/5055/5721/3717/6648/2939/4001/6775/3592/3936/3586/3594/3593/3458
BP	GO:0002718	regulation of cytokine production involved in immune response	82	-0.648573	-1.86143	0.00119332	0.0193561	0.0166667	2697	tags=41%, list=12%, signal=37%	567/8764/7099/11213/3133/3456/7133/3606/7292/3162/50943/114548/3553/11126/684/3134/3718/972/2207/3569/8482/1178/64127/10225/7124/729230/10666/3805/6375/10859/695/3586/30009/54440
BP	GO:0071349	cellular response to interleukin-12	48	-0.648638	-1.73408	0.0012837	0.0193561	0.0166667	3591	tags=33%, list=16%, signal=28%	3595/654483/5055/5721/3717/140885/6648/2939/4001/6775/3592/3936/3586/3594/3593/3458
BP	GO:0071354	cellular response to interleukin-6	37	-0.649056	-1.64728	0.00407609	0.0442585	0.0381091	2799	tags=43%, list=12%, signal=38%	22904/1050/9021/6997/1244/9705/6772/5740/3717/55022/57817/3570/3569/6688/6404/2672
BP	GO:0034340	response to type I interferon	84	-0.64912	-1.86898	0.00118203	0.0193561	0.0166667	3251	tags=45%, list=14%, signal=39%	4615/3455/10379/5770/10410/4938/3429/3654/10581/3665/3663/3437/3136/3430/6772/5696/3105/3107/54739/4939/3133/3456/3106/2634/4600/5777/8519/8638/3669/25939/3659/684/3134/84166/3662/4321/3394/81030
BP	GO:0010965	regulation of mitotic sister chromatid separation	56	-0.649217	-1.7626	0.00127551	0.0193561	0.0166667	3579	tags=36%, list=16%, signal=30%	348654/472/4085/9232/56155/701/10783/7272/9319/1063/10744/699/10403/991/1062/9787/9700/5347/10460/9212
BP	GO:0070664	negative regulation of leukocyte proliferation	77	-0.650742	-1.85442	0.00120482	0.0193561	0.0166667	2682	tags=51%, list=12%, signal=45%	64115/23240/10457/8764/64600/10385/5777/4332/50943/11326/6355/3635/26585/51083/80380/7940/3965/11314/284194/7305/2213/941/3559/84868/942/7128/6693/654346/10288/6375/10859/695/3558/3586/1493/3620/23495/26279/339390
BP	GO:0032945	negative regulation of mononuclear cell proliferation	72	-0.650812	-1.8313	0.0012285	0.0193561	0.0166667	2861	tags=50%, list=13%, signal=44%	64115/23240/10457/8764/64600/10385/5777/4332/50943/11326/3635/51083/80380/7940/3965/11314/284194/7305/2213/941/3559/84868/942/6693/654346/10288/6375/10859/695/3558/3586/1493/3620/23495/26279/339390
BP	GO:0050672	negative regulation of lymphocyte proliferation	72	-0.650812	-1.8313	0.0012285	0.0193561	0.0166667	2861	tags=50%, list=13%, signal=44%	64115/23240/10457/8764/64600/10385/5777/4332/50943/11326/3635/51083/80380/7940/3965/11314/284194/7305/2213/941/3559/84868/942/6693/654346/10288/6375/10859/695/3558/3586/1493/3620/23495/26279/339390
BP	GO:0150076	neuroinflammatory response	65	-0.651193	-1.81016	0.00123916	0.0193561	0.0166667	2260	tags=48%, list=10%, signal=43%	7097/26471/3717/7133/3606/54209/728/4314/3596/3684/3553/4317/2358/6348/51284/90865/199/3569/7305/135/4318/3689/10333/7124/131450/712/51311/5788/8530/3458/26228
BP	GO:0050688	regulation of defense response to virus	69	-0.651617	-1.83173	0.00123001	0.0193561	0.0166667	4204	tags=38%, list=19%, signal=31%	23586/151636/3600/7187/79132/200316/54941/80149/6772/89870/29108/4277/3553/149233/10875/60489/10077/3559/7128/330/246778/10859/3594/4321/3593/9447
BP	GO:0006953	acute-phase response	39	-0.652077	-1.67569	0.00399467	0.0436059	0.0375471	2757	tags=46%, list=12%, signal=41%	5005/8792/23780/7036/2147/3553/57817/3570/5345/3569/12/9332/8600/7124/6291/6289/6288/3929
BP	GO:0002886	regulation of myeloid leukocyte mediated immunity	55	-0.652515	-1.77037	0.00127226	0.0193561	0.0166667	2282	tags=42%, list=10%, signal=38%	3566/2294/718/1776/84106/3133/3162/3596/30817/5724/3684/2268/201294/3965/2207/11314/2213/3689/729230/5880/8832/6372/695
BP	GO:0033628	regulation of cell adhesion mediated by integrin	46	-0.652705	-1.73014	0.00390117	0.0428693	0.0369129	2475	tags=33%, list=11%, signal=29%	6423/64805/5054/5777/100/9404/5294/8631/5140/83706/3071/6352/916/6366/10563
BP	GO:0032642	regulation of chemokine production	79	-0.652748	-1.8631	0.00120919	0.0193561	0.0166667	3481	tags=43%, list=15%, signal=37%	59341/3566/347/2865/7097/7291/7099/9971/140885/29108/3162/54209/3574/116/3553/1436/64581/4210/3570/3965/51284/972/90865/199/3569/84868/2532/7124/255231/6372/3586/3458/3929/9370
BP	GO:0019882	antigen processing and presentation	218	-0.653168	-2.05466	0.00103842	0.0193561	0.0166667	3273	tags=33%, list=15%, signal=29%	3109/912/8905/51762/29127/6892/5971/6556/567/3832/3136/5721/5696/3105/2210/3107/56992/29108/11004/24137/3127/1520/3133/9493/3106/115827/5699/50856/54209/3119/10437/3120/1062/7057/3108/6891/6890/10875/968/4688/3134/3123/5698/3111/913/972/1510/2207/3122/911/2213/64127/3113/1536/3115/9363/3118/3117/2209/4689/910/10288/925/3112/143471/7454/30835/653361/3902/1236/6366/6363/10332
BP	GO:1903038	negative regulation of leukocyte cell-cell adhesion	121	-0.65323	-1.96116	0.00112108	0.0193561	0.0166667	2864	tags=45%, list=13%, signal=39%	634/64115/84807/8651/80149/23240/10457/8764/55824/84695/64600/10385/3456/7292/5777/6370/50943/11326/10875/3659/9750/80380/3718/3965/6387/972/11314/284194/135/2213/282618/941/3559/84868/942/79626/6693/654346/10288/26191/6375/10859/3558/3586/30009/1493/864/201633/3620/3902/54900/6366/26279/339390
BP	GO:0032677	regulation of interleukin-8 production	66	-0.653505	-1.82584	0.00123762	0.0193561	0.0166667	2942	tags=41%, list=13%, signal=36%	408/7114/7097/7099/29108/5054/929/671/3553/64581/945/7096/2219/3965/51284/972/64127/10333/7124/51311/26191/51744/3586/5788/914/3929/9370
BP	GO:0032757	positive regulation of interleukin-8 production	47	-0.653604	-1.73495	0.00389105	0.0428693	0.0369129	2768	tags=40%, list=12%, signal=36%	7097/7099/29108/5054/929/3553/64581/7096/2219/3965/51284/972/64127/7124/51311/51744/914/3929/9370
BP	GO:0045088	regulation of innate immune response	427	-0.653797	-2.10208	0.00100604	0.0193561	0.0166667	2864	tags=33%, list=13%, signal=29%	634/3654/9021/8651/338382/5971/7097/114770/5608/3665/394263/92747/4588/729238/5721/710/6772/4792/56667/3428/11027/5696/7099/9971/89870/3717/10071/29108/353376/11213/1513/1520/3133/10062/81035/3456/6318/345611/6280/929/5699/5777/2244/5272/50856/54209/58484/409/4332/25939/64170/4277/3684/11326/146850/6279/64581/146722/11126/57115/118788/2268/7096/3659/5336/2219/2358/3134/5698/3965/84166/51284/23643…
BP	GO:0050663	cytokine secretion	217	-0.654366	-2.05801	0.00103842	0.0193561	0.0166667	3493	tags=43%, list=16%, signal=37%	10312/59341/9466/3566/3552/22900/29126/3357/23601/7114/8651/55024/7097/5005/80149/8764/7291/6283/11027/7099/9971/29108/10385/5008/7133/5734/7850/929/7293/51738/11119/338557/58484/6346/11118/2633/50943/114548/3553/1436/5027/4317/11126/2268/7096/2219/6348/353514/3965/114769/834/5552/90865/199/26253/84433/3937/284194/2213/5047/64127/283420/10125/84868/7128/10333/7124/131450/255231/100431172/199713/3…
BP	GO:0060337	type I interferon signaling pathway	81	-0.654637	-1.87131	0.00120192	0.0193561	0.0166667	3251	tags=47%, list=14%, signal=40%	4615/3455/10379/5770/10410/4938/3429/3654/10581/3665/3663/3437/3136/3430/6772/5696/3105/3107/54739/4939/3133/3456/3106/2634/4600/5777/8519/8638/3669/25939/3659/684/3134/84166/3662/4321/3394/81030
BP	GO:0071357	cellular response to type I interferon	81	-0.654637	-1.87131	0.00120192	0.0193561	0.0166667	3251	tags=47%, list=14%, signal=40%	4615/3455/10379/5770/10410/4938/3429/3654/10581/3665/3663/3437/3136/3430/6772/5696/3105/3107/54739/4939/3133/3456/3106/2634/4600/5777/8519/8638/3669/25939/3659/684/3134/84166/3662/4321/3394/81030
BP	GO:1902107	positive regulation of leukocyte differentiation	140	-0.654736	-1.99412	0.00110011	0.0193561	0.0166667	2861	tags=41%, list=13%, signal=36%	64115/84807/8651/8744/9308/1435/10385/2323/3606/7292/128506/54209/100/9398/3574/51176/133522/4602/50943/114548/146850/149233/1230/3635/3965/972/8876/7305/939/101/920/941/3592/3559/10125/11006/942/8600/7124/10288/3059/9760/3071/695/3558/2124/3594/5457/5788/54440/9840/3593/864/3575/3458/7535/6363
BP	GO:0002699	positive regulation of immune effector process	207	-0.654903	-2.04961	0.00105042	0.0193561	0.0166667	3273	tags=43%, list=15%, signal=37%	3109/912/2294/10417/2865/5950/51571/718/84807/567/3136/8764/7099/3105/3107/89870/3133/3106/3606/7292/3162/7293/4602/3596/30817/4277/50943/114548/5724/3684/3553/5027/149233/11126/2268/201294/3134/3965/100141515/913/972/90865/2207/3569/11314/8482/911/64127/941/3689/3592/10125/8807/942/7124/729230/10666/3805/910/5880/8832/51744/6375/10859/100528032/7409/117157/695/3558/3594/22914/30009/729/5788/5444…
BP	GO:1902105	regulation of leukocyte differentiation	260	-0.655037	-2.07375	0.00103413	0.0193561	0.0166667	2864	tags=41%, list=13%, signal=36%	634/64115/2175/84807/8651/114770/3665/8744/80149/23240/9308/4773/7099/84695/1435/57864/10385/150372/3456/2323/4609/84959/3204/3606/9290/7292/5777/128506/54209/100/9398/3574/51176/133522/4602/11025/50943/114548/146850/149233/1230/55365/10875/57115/3635/3659/28959/3718/6348/3965/3111/8784/22806/972/8876/84433/7305/939/2213/101/920/282618/941/3592/3559/10125/11006/942/9770/8600/7124/729230/246778/36…
BP	GO:0046006	regulation of activated T cell proliferation	35	-0.65583	-1.65522	0.00269906	0.0320249	0.0275752	3235	tags=63%, list=14%, signal=54%	23308/51561/11035/836/29126/3479/11148/8744/29108/10385/3606/50943/149233/80380/3570/3965/1178/3559/3558/3594/3593/126259
BP	GO:0050766	positive regulation of phagocytosis	66	-0.656252	-1.83351	0.00123762	0.0193561	0.0166667	2953	tags=48%, list=13%, signal=42%	399687/10347/2889/3600/55646/1535/718/6556/729238/5806/140885/29108/3601/54209/3553/64581/146722/6347/2358/2207/2213/10326/7124/3560/3071/1794/717/5788/3561/3458/55423/26228
CC	GO:0098636	protein complex involved in cell adhesion	34	-0.656659	-1.65709	0.00269179	0.031985	0.0275409	2219	tags=38%, list=10%, signal=35%	3695/11117/3682/3684/10077/3687/3676/941/3689/1493/3683/940/3681
BP	GO:1903727	positive regulation of phospholipid metabolic process	47	-0.657422	-1.74508	0.00129702	0.0193561	0.0166667	3100	tags=34%, list=14%, signal=29%	3357/8525/64805/9971/388121/5156/2268/2358/344/64127/116986/2322/1236/6366/6363/930
BP	GO:0060326	cell chemotaxis	278	-0.657431	-2.08602	0.00103199	0.0193561	0.0166667	3027	tags=42%, list=13%, signal=37%	2920/1902/7941/1232/7114/7857/5142/3219/3579/391/8792/6354/6361/2921/6364/11240/6283/9023/1435/57580/683/3082/6358/1588/6374/5054/10344/6280/5156/1441/728/6346/409/51176/6370/1880/6356/30817/7057/9034/1240/2919/3553/6368/51554/1230/5800/6279/6362/1237/6347/6355/26585/9750/414062/719/2358/3570/6348/3965/6387/5293/972/2207/7226/199/3569/6367/6369/5294/101/3689/3592/8740/7412/120425/8600/729230/5880…
BP	GO:0042107	cytokine metabolic process	112	-0.658204	-1.96075	0.00113895	0.0193561	0.0166667	2383	tags=41%, list=11%, signal=37%	7099/3717/943/1053/1215/3606/10148/3162/51738/64170/7057/50943/5724/3553/64581/3635/7096/3659/51284/972/3569/84433/7305/920/941/1536/942/10333/7124/6693/729230/246778/3662/51311/10859/3586/5788/3593/940/3458/4050/916/3902/3929/59067/115650
CC	GO:0072562	blood microparticle	141	-0.658756	-2.00456	0.00110132	0.0193561	0.0166667	1988	tags=37%, list=9%, signal=34%	1370/8542/3250/2162/629/2147/337/1356/2244/3311/5345/12/3078/715/722/7018/716/3848/3495/3503/714/3697/713/28449/3494/28822/28452/28793/3507/3502/3539/3500/3538/3512/3493/28912/28299/28442/28913/3514/28919/28916/28796/28876/28883/3501/28908/28937/28896/28930/28903/922
BP	GO:0034113	heterotypic cell-cell adhesion	61	-0.659126	-1.80176	0.00127226	0.0193561	0.0166667	2252	tags=33%, list=10%, signal=30%	140885/3695/2244/3553/3687/3676/3689/7412/8631/7124/131450/10288/8174/246/3586/5788/914/3932/3681/9370
BP	GO:0071887	leukocyte apoptotic process	102	-0.659342	-1.94426	0.00115207	0.0193561	0.0166667	1743	tags=39%, list=8%, signal=36%	1831/29126/155038/84807/578/3665/3579/57864/100/5027/3718/81704/3965/6387/5293/972/2207/3569/939/1178/101/64127/3559/171558/9212/3059/10859/695/1234/3558/3586/356/6352/917/3575/3620/5133/1236/6366/6363
BP	GO:0050707	regulation of cytokine secretion	187	-0.659623	-2.05521	0.00105708	0.0193561	0.0166667	3481	tags=44%, list=15%, signal=37%	59341/9466/3566/3552/22900/29126/3357/23601/7114/8651/55024/7097/5005/80149/8764/7291/11027/7099/9971/29108/10385/5008/7133/5734/7850/929/7293/51738/338557/6346/2633/50943/114548/3553/1436/5027/4317/11126/2268/7096/2219/6348/353514/3965/114769/834/5552/90865/199/26253/284194/2213/5047/64127/283420/10125/84868/7128/10333/7124/131450/199713/3495/654346/51311/26191/93978/51744/10859/440068/3586/1149…
BP	GO:0071353	cellular response to interleukin-4	31	-0.659831	-1.63108	0.00414938	0.0448166	0.0385896	1687	tags=32%, list=7%, signal=30%	6932/51176/4360/146722/3718/6375/11009/11151/285180/3561
BP	GO:0042089	cytokine biosynthetic process	111	-0.660721	-1.96742	0.00114286	0.0193561	0.0166667	2383	tags=41%, list=11%, signal=37%	7099/3717/943/1053/1215/3606/10148/3162/51738/64170/7057/50943/5724/3553/64581/3635/7096/3659/51284/972/3569/84433/7305/920/941/1536/942/10333/7124/6693/729230/246778/3662/51311/10859/3586/5788/3593/940/3458/4050/916/3902/3929/59067/115650
BP	GO:0050764	regulation of phagocytosis	92	-0.661238	-1.91829	0.00118343	0.0193561	0.0166667	2953	tags=38%, list=13%, signal=33%	718/7097/6556/729238/5806/140885/29108/3601/1445/54209/725/3553/64581/146722/6347/2268/2358/2207/11314/3055/2213/10326/722/7124/3560/3071/246/1794/717/5788/3561/3458/55423/9370/26228
BP	GO:0030212	hyaluronan metabolic process	35	-0.661706	-1.67005	0.00134953	0.0193561	0.0166667	3814	tags=46%, list=17%, signal=38%	3700/3600/10057/3699/3037/1950/3082/57214/55512/5292/3161/3036/3553/10894/3697/55576
BP	GO:0006898	receptor-mediated endocytosis	306	-0.662479	-2.11144	0.00102354	0.0193561	0.0166667	2334	tags=31%, list=10%, signal=29%	2210/1601/8542/3250/6424/7036/81035/5054/23166/154/929/409/27091/43/5648/4360/23149/3684/4481/28454/26585/2350/5336/2358/344/2207/8685/2213/28920/3676/283420/3689/9332/2209/7018/10859/28424/28449/3494/6288/28813/28822/28452/28834/3542/28793/28791/28874/28809/28457/28940/28907/3539/28797/28420/3538/3512/3493/28815/28938/28778/28912/28299/28442/28825/28913/28439/28820/388077/28776/28823/28881/3514/…
BP	GO:0050868	negative regulation of T cell activation	107	-0.662726	-1.96188	0.00115741	0.0193561	0.0166667	2864	tags=48%, list=13%, signal=42%	634/64115/84807/8651/80149/23240/10457/8764/55824/84695/64600/10385/3456/7292/5777/50943/11326/10875/3659/9750/80380/3718/3965/972/11314/284194/135/2213/282618/941/3559/84868/942/79626/6693/654346/10288/26191/6375/10859/3558/3586/30009/1493/864/201633/3620/3902/54900/26279/339390
BP	GO:0022407	regulation of cell-cell adhesion	391	-0.663035	-2.12985	0.00101112	0.0193561	0.0166667	2864	tags=40%, list=13%, signal=36%	634/64115/3654/84807/8651/3037/394263/11148/8744/80149/23240/10457/2113/8764/9308/55824/84695/64600/266727/3717/140885/29108/10385/3133/3456/1326/84959/1445/80709/654/3606/10148/7292/5777/2244/100/3574/6708/51176/6370/4602/124872/10630/50943/114548/970/5724/7143/3553/11326/146850/149233/6347/7471/10875/11126/3659/9750/80380/3570/5345/3718/81704/3965/6387/972/199/3569/11314/8876/84433/284194/135/9…
BP	GO:0002521	leukocyte differentiation	485	-0.663045	-2.13645	0.00100402	0.0193561	0.0166667	2864	tags=39%, list=13%, signal=34%	634/64115/2175/84807/578/2719/8651/5971/7097/139716/114770/8581/3665/8744/80149/567/23240/6932/8792/9308/3428/4773/7099/84695/1435/57580/1015/79705/3930/57864/10385/375387/1053/4495/150372/3456/2323/4609/55619/3955/5734/84959/1440/3204/3606/9290/7292/5777/126014/128506/55509/54209/100/9398/3574/51176/133522/23228/1880/4602/11025/50943/114548/1436/146850/149233/1230/55365/7471/10875/57115/3635/365…
BP	GO:0045576	mast cell activation	60	-0.663551	-1.8128	0.00127065	0.0193561	0.0166667	2480	tags=42%, list=11%, signal=37%	117194/6283/284021/3162/3596/30817/146722/2268/201294/27040/3965/5293/2207/11314/3937/5294/7462/10125/10666/5880/8832/695/1269/10814/399
CC	GO:0070821	tertiary granule membrane	71	-0.663962	-1.87145	0.00122549	0.0193561	0.0166667	3485	tags=46%, list=15%, signal=39%	1535/5337/5912/23601/634/6556/23218/140885/4973/199675/79895/5724/3684/53831/2204/945/2358/8778/8514/2207/7226/11314/160364/3687/101/3689/1536/3903/100049587/338339/10288/963/170482
BP	GO:0009988	cell-cell recognition	66	-0.664002	-1.85516	0.00123762	0.0193561	0.0166667	1861	tags=26%, list=8%, signal=24%	390243/2352/83639/2350/81704/84329/5047/84868/124626/1794/5551/30835/923/1236/6366/6363/10332
BP	GO:0002200	somatic diversification of immune receptors	71	-0.664994	-1.87436	0.00122549	0.0193561	0.0166667	2628	tags=28%, list=12%, signal=25%	472/9466/958/6932/9156/7292/51176/25939/50943/10721/1235/64919/3558/3586/30009/5788/940/10538/959/57379
BP	GO:0032640	tumor necrosis factor production	146	-0.66564	-2.0342	0.0010929	0.0193561	0.0166667	2861	tags=42%, list=13%, signal=37%	64115/7097/5005/80149/10457/7291/11027/7099/9971/3717/140885/29108/943/11213/3133/929/5777/51738/50856/54209/409/671/64170/7057/54/50943/5724/4317/64581/945/7096/6348/353514/3965/23643/197358/2207/7305/64127/10125/84868/1536/7128/6693/729230/26191/10859/4057/3586/3952/5788/1149/54440/3593/6504/914/3458/23547/3929/2841/9370/6363
BP	GO:0042116	macrophage activation	87	-0.665698	-1.92323	0.00117925	0.0193561	0.0166667	2768	tags=41%, list=12%, signal=36%	7097/6556/80149/7099/3717/10062/54209/728/671/3596/7057/3684/11326/4317/7096/2358/6348/51284/972/90865/199/3569/7305/2213/3689/84868/10333/7124/712/51311/3586/5788/8530/3458/3929/26228
BP	GO:0002695	negative regulation of leukocyte activation	168	-0.665863	-2.05131	0.00108225	0.0193561	0.0166667	2864	tags=45%, list=13%, signal=40%	634/64115/84807/8651/55024/114770/80149/23240/10457/8764/55824/84695/64600/284021/10385/10062/3456/7292/3162/5777/671/4332/50943/11326/146722/10875/57115/3635/3659/9750/10077/51083/80380/7940/3134/3718/3965/972/11314/284194/7305/135/2213/282618/941/3559/84868/942/7128/79626/6693/729230/654346/10288/8832/26191/6375/10859/695/3558/3586/30009/64092/5788/1493/84174/864/1269/8530/201633/3620/3902/5490…
BP	GO:0051250	negative regulation of lymphocyte activation	140	-0.666039	-2.02855	0.00110011	0.0193561	0.0166667	2864	tags=46%, list=13%, signal=41%	634/64115/84807/8651/55024/114770/80149/23240/10457/8764/55824/84695/64600/10385/3456/7292/5777/4332/50943/11326/10875/57115/3635/3659/9750/51083/80380/7940/3134/3718/3965/972/11314/284194/7305/135/2213/282618/941/3559/84868/942/7128/79626/6693/654346/10288/26191/6375/10859/695/3558/3586/30009/64092/1493/84174/864/201633/3620/3902/54900/23495/26279/339390
BP	GO:0050710	negative regulation of cytokine secretion	62	-0.666534	-1.82848	0.00126582	0.0193561	0.0166667	2866	tags=45%, list=13%, signal=40%	7114/55024/80149/9971/10385/5734/7850/7293/51738/338557/2633/50943/114548/353514/114769/5552/2213/7128/10333/7124/131450/199713/51311/26191/10859/440068/3586/1149
BP	GO:0033077	T cell differentiation in thymus	70	-0.666943	-1.87888	0.00122549	0.0193561	0.0166667	1743	tags=31%, list=8%, signal=29%	100/50943/7471/972/8876/84433/101/10125/1235/64919/1794/814/5788/9840/917/940/3575/916/7535/915/326/1236
BP	GO:0071706	tumor necrosis factor superfamily cytokine production	150	-0.667314	-2.0414	0.0010846	0.0193561	0.0166667	2861	tags=47%, list=13%, signal=42%	5443/1535/51465/9466/29126/10417/3479/64115/7097/5005/80149/10457/7291/11027/7099/9971/3717/140885/29108/943/11213/3133/929/5777/51738/50856/54209/409/671/64170/7057/54/50943/5724/4317/64581/945/7096/6348/353514/3965/23643/197358/2207/7305/101/64127/10125/84868/1536/942/7128/6693/729230/26191/10859/4057/3586/3952/5788/1149/54440/3593/6504/914/3458/23547/3929/2841/9370/6363
BP	GO:0043303	mast cell degranulation	47	-0.668005	-1.77318	0.00129702	0.0193561	0.0166667	2480	tags=47%, list=11%, signal=42%	8013/3566/2294/117194/284021/3162/3596/30817/2268/201294/27040/3965/5293/2207/11314/5294/7462/10125/5880/8832/695/10814
MF	GO:0042169	SH2 domain binding	36	-0.66801	-1.69307	0.00269179	0.031985	0.0275409	2392	tags=33%, list=11%, signal=30%	55824/3717/5777/9143/79801/7462/8631/10859/89790/3932/27240/54900
BP	GO:1905521	regulation of macrophage migration	36	-0.668116	-1.69334	0.00269179	0.031985	0.0275409	2404	tags=44%, list=11%, signal=40%	59341/5919/64805/1435/11117/1588/54209/728/7057/1240/719/6348/131450/56833/6352/26228
BP	GO:0097530	granulocyte migration	132	-0.668413	-2.02171	0.00111235	0.0193561	0.0166667	2747	tags=48%, list=12%, signal=43%	7857/5142/3579/6354/6361/2921/6364/6283/1435/57580/683/6358/6374/5734/10344/6280/1441/728/6346/6370/6356/30817/7057/1240/2919/3553/6368/6279/6362/6347/6355/9750/414062/719/6348/5293/972/2207/11314/6367/6369/5294/101/3689/120425/255231/5880/6375/6372/7409/3071/6351/56833/6288/6352/6846/3627/6373/4283/3929/1236/6366/6363/10563
BP	GO:0002562	somatic diversification of immune receptors via germline recombination within a single locus	59	-0.668415	-1.82077	0.00128205	0.0193561	0.0166667	2628	tags=31%, list=12%, signal=27%	472/9466/958/6932/9156/7292/51176/50943/1235/64919/3558/3586/30009/5788/940/10538/959/57379
BP	GO:0016444	somatic cell DNA recombination	59	-0.668415	-1.82077	0.00128205	0.0193561	0.0166667	2628	tags=31%, list=12%, signal=27%	472/9466/958/6932/9156/7292/51176/50943/1235/64919/3558/3586/30009/5788/940/10538/959/57379
BP	GO:0001819	positive regulation of cytokine production	438	-0.668479	-2.15318	0.00100301	0.0193561	0.0166667	3529	tags=41%, list=16%, signal=35%	79132/8013/1535/59341/9466/3566/958/3552/22900/841/3557/4615/29126/10417/2865/3357/23601/51571/718/54941/27190/4791/3654/338382/7097/5005/5142/3665/11148/6556/567/3663/8764/7291/6772/9308/3428/11027/7099/400709/3082/89870/3717/29108/943/4060/3133/150372/147372/5054/5008/5734/929/3606/10148/7292/3162/54209/728/6346/3574/4332/4602/3596/64170/7057/50943/114548/116/5724/3553/2626/1436/5027/4317/8710/…
BP	GO:2000106	regulation of leukocyte apoptotic process	81	-0.668899	-1.91208	0.00120192	0.0193561	0.0166667	1743	tags=43%, list=8%, signal=40%	1831/29126/155038/84807/3665/3579/57864/100/5027/3718/81704/3965/6387/5293/972/2207/939/101/64127/171558/9212/3059/10859/695/1234/3558/3586/6352/917/3575/3620/5133/1236/6366/6363
BP	GO:0046638	positive regulation of alpha-beta T cell differentiation	46	-0.669129	-1.77368	0.00130039	0.0193561	0.0166667	2817	tags=46%, list=13%, signal=40%	84807/8651/9308/3606/7292/100/4602/50943/114548/149233/3965/941/942/3071/3594/54440/3593/864/3458/7535/6363
BP	GO:0051604	protein maturation	370	-0.669454	-2.14802	0.00101317	0.0193561	0.0166667	2603	tags=31%, list=12%, signal=28%	119587/1522/710/7141/340348/5122/3428/1066/1370/29108/7036/1520/147372/5054/7850/1215/629/2147/2244/85409/728/725/2619/15/7057/3553/11326/5027/28454/719/5345/114769/834/5552/1510/1359/3078/28920/101/715/722/716/330/730/199713/1511/712/3503/714/713/5199/717/1379/729/28424/28449/28813/28822/28452/28834/3542/28793/28791/28874/8530/3502/28809/28457/28940/28907/3539/3500/28797/28420/3538/28815/28938/2…
BP	GO:0032680	regulation of tumor necrosis factor production	143	-0.669536	-2.04004	0.00110132	0.0193561	0.0166667	2861	tags=43%, list=13%, signal=38%	64115/7097/5005/80149/10457/7291/11027/7099/9971/3717/140885/29108/943/11213/3133/929/5777/51738/50856/54209/409/671/64170/7057/54/50943/5724/4317/64581/945/7096/6348/353514/3965/23643/197358/2207/7305/64127/10125/84868/1536/7128/6693/729230/26191/10859/4057/3586/3952/5788/1149/54440/3593/6504/914/3458/23547/3929/2841/9370/6363
BP	GO:1905517	macrophage migration	49	-0.669918	-1.79554	0.00127389	0.0193561	0.0166667	2404	tags=37%, list=11%, signal=33%	64805/1435/11117/1588/54209/728/7057/1240/6347/719/6348/131450/255231/729230/56833/6288/6352/26228
BP	GO:0001913	T cell mediated cytotoxicity	49	-0.669927	-1.79557	0.00127389	0.0193561	0.0166667	2965	tags=53%, list=13%, signal=46%	912/51571/634/567/3136/3105/3107/3133/3106/4277/5027/149233/3134/913/911/2213/3592/910/6375/10859/5551/3594/5788/3593/3575/3004
BP	GO:0002685	regulation of leukocyte migration	189	-0.670473	-2.09158	0.00105263	0.0193561	0.0166667	2614	tags=41%, list=12%, signal=36%	3579/6354/8764/6364/11240/64805/1435/683/29108/11117/6403/1588/5054/5734/55512/3204/3162/6793/54209/728/100/6346/6370/148823/7057/1240/5724/1230/6347/6355/257144/26585/9750/719/2358/3570/6348/81704/3965/8784/6387/972/90865/199/3569/11314/6369/101/3676/3592/8740/7124/6693/131450/729230/5880/1235/8174/63940/6375/100528032/3071/6351/56833/22914/2833/6352/6846/3627/3929/2841/326/1236/6366/26228/6363/…
BP	GO:0051281	positive regulation of release of sequestered calcium ion into cytosol	38	-0.670478	-1.7132	0.00134228	0.0193561	0.0166667	2194	tags=26%, list=10%, signal=24%	57214/2147/3596/4923/844/6375/3627/6373/4283/930
BP	GO:0050715	positive regulation of cytokine secretion	129	-0.670782	-2.02354	0.00111732	0.0193561	0.0166667	3481	tags=44%, list=15%, signal=38%	59341/3566/3552/22900/29126/3357/23601/7097/5005/8764/7291/11027/7099/29108/5008/5734/929/6346/114548/3553/1436/5027/4317/11126/2268/7096/2219/6348/353514/3965/834/90865/199/26253/284194/5047/64127/283420/10125/84868/7124/199713/3495/654346/51311/26191/93978/51744/3586/6288/4321/55801/914/56253/3458/9447/6363
BP	GO:0050729	positive regulation of inflammatory response	135	-0.671549	-2.03587	0.00110619	0.0193561	0.0166667	2967	tags=43%, list=13%, signal=38%	7941/7052/718/27190/7097/26471/2113/8792/4792/6283/7099/5320/3717/6358/3133/4889/5054/5008/5734/6280/3606/7292/54209/6346/3553/4317/6279/64581/6362/414062/6348/353514/51284/90865/2207/3569/6369/5294/101/64127/8600/10333/7124/729230/63940/695/3558/3593/4049/940/923/115362/3620/3929/81793/59067/1236/26228
BP	GO:1903555	regulation of tumor necrosis factor superfamily cytokine production	146	-0.671591	-2.05238	0.0010929	0.0193561	0.0166667	2861	tags=49%, list=13%, signal=43%	5443/1535/51465/9466/29126/10417/3479/64115/7097/5005/80149/10457/7291/11027/7099/9971/3717/140885/29108/943/11213/3133/929/5777/51738/50856/54209/409/671/64170/7057/54/50943/5724/4317/64581/945/7096/6348/353514/3965/23643/197358/2207/7305/101/64127/10125/84868/1536/942/7128/6693/729230/26191/10859/4057/3586/3952/5788/1149/54440/3593/6504/914/3458/23547/3929/2841/9370/6363
BP	GO:0032760	positive regulation of tumor necrosis factor production	83	-0.67161	-1.93209	0.00118906	0.0193561	0.0166667	2768	tags=43%, list=12%, signal=38%	7097/5005/7291/11027/7099/3717/29108/943/3133/929/64170/7057/5724/4317/64581/7096/6348/353514/3965/23643/2207/7305/64127/10125/84868/1536/6693/729230/3952/5788/54440/3593/914/3458/3929/6363
BP	GO:0002448	mast cell mediated immunity	49	-0.672397	-1.80219	0.00127389	0.0193561	0.0166667	3499	tags=49%, list=16%, signal=41%	8013/3566/2294/10417/117194/284021/3162/5272/3596/30817/2268/201294/27040/3965/5293/2207/11314/5294/7462/10125/5880/8832/695/10814
BP	GO:0030851	granulocyte differentiation	32	-0.672631	-1.67401	0.00136426	0.0193561	0.0166667	3637	tags=44%, list=16%, signal=37%	1437/1050/634/3930/1053/1440/51176/3635/863/6688/714/3059/2124/9370
BP	GO:0032602	chemokine production	86	-0.673646	-1.94298	0.00118203	0.0193561	0.0166667	2503	tags=45%, list=11%, signal=40%	59341/3566/347/2865/7097/7291/7099/9971/140885/29108/6280/3606/7292/3162/54209/3574/116/3553/1436/6279/64581/4210/3570/3965/51284/972/90865/199/3569/84868/2532/7124/255231/6372/3586/3458/3929/326/9370
MF	GO:0032813	tumor necrosis factor receptor superfamily binding	46	-0.67446	-1.78781	0.00130039	0.0193561	0.0166667	3928	tags=48%, list=17%, signal=40%	8742/8995/7187/836/841/4615/8744/6772/8743/7292/970/7185/7188/8740/8600/7124/10673/944/356/4049/959/4050
BP	GO:0032715	negative regulation of interleukin-6 production	44	-0.674475	-1.77622	0.00129199	0.0193561	0.0166667	2942	tags=57%, list=13%, signal=49%	408/10365/55024/80149/7099/9971/3082/140885/11213/1445/5777/51738/409/671/50943/3635/197358/84868/7128/7124/131450/26191/3071/3586/6504
BP	GO:0045123	cellular extravasation	61	-0.675287	-1.84593	0.00127226	0.0193561	0.0166667	2587	tags=43%, list=11%, signal=38%	119/683/140885/3695/6403/5734/6370/5724/6347/9750/6387/5293/5294/101/3676/3689/7412/6404/120425/7124/6693/729230/8174/3952/6402/6366
BP	GO:0042035	regulation of cytokine biosynthetic process	102	-0.676121	-1.99374	0.00115207	0.0193561	0.0166667	2383	tags=42%, list=11%, signal=38%	7099/3717/943/10148/3162/51738/64170/7057/50943/5724/3553/64581/3635/7096/3659/51284/972/3569/84433/7305/920/941/1536/942/10333/7124/6693/729230/246778/3662/51311/10859/3586/5788/3593/940/3458/4050/916/3902/3929/59067/115650
BP	GO:0002479	antigen processing and presentation of exogenous peptide antigen via MHC class I, TAP-dependent	74	-0.676127	-1.90644	0.00121507	0.0193561	0.0166667	2883	tags=28%, list=13%, signal=25%	6892/567/3136/5721/5696/3105/2210/3107/3133/3106/5699/6891/6890/4688/3134/5698/1536/2209/4689/143471/653361
BP	GO:0034122	negative regulation of toll-like receptor signaling pathway	38	-0.676427	-1.7284	0.00134228	0.0193561	0.0166667	2780	tags=42%, list=12%, signal=37%	338382/92747/11027/7099/353376/11213/929/409/146722/23643/11314/7128/10333/3662/171389/23547
BP	GO:0032722	positive regulation of chemokine production	56	-0.677296	-1.83883	0.00127551	0.0193561	0.0166667	3481	tags=46%, list=15%, signal=39%	59341/3566/2865/7097/7291/7099/29108/3162/3574/116/3553/1436/64581/3570/3965/51284/972/90865/199/3569/84868/7124/255231/3458/3929/9370
BP	GO:0030595	leukocyte chemotaxis	208	-0.678278	-2.1269	0.00104603	0.0193561	0.0166667	2747	tags=46%, list=12%, signal=40%	7857/5142/3579/8792/6354/6361/2921/6364/11240/6283/9023/1435/57580/683/6358/1588/6374/5054/10344/6280/1441/728/6346/6370/1880/6356/30817/7057/1240/2919/3553/6368/1230/5800/6279/6362/6347/6355/26585/9750/414062/719/2358/3570/6348/3965/6387/5293/972/2207/7226/199/3569/6367/6369/5294/101/3689/3592/8740/120425/8600/729230/5880/1235/7852/63940/6375/6372/100528032/7409/3071/6351/1234/56833/3586/22914/2…
BP	GO:0032480	negative regulation of type I interferon production	43	-0.678846	-1.78566	0.00130208	0.0193561	0.0166667	4204	tags=44%, list=19%, signal=36%	23586/1540/64135/9636/7318/79132/9111/54941/5971/9246/140885/29108/84166/197358/84868/7128/10859/3586/23547
BP	GO:1903557	positive regulation of tumor necrosis factor superfamily cytokine production	85	-0.680925	-1.96353	0.00118203	0.0193561	0.0166667	2768	tags=45%, list=12%, signal=39%	7097/5005/7291/11027/7099/3717/29108/943/3133/929/64170/7057/5724/4317/64581/7096/6348/353514/3965/23643/2207/7305/101/64127/10125/84868/1536/942/6693/729230/3952/5788/54440/3593/914/3458/3929/6363
MF	GO:0004896	cytokine receptor activity	95	-0.681715	-1.99338	0.00116959	0.0193561	0.0166667	2180	tags=41%, list=10%, signal=37%	3601/7850/10148/1441/9034/1240/51554/149233/1230/1237/3568/3570/972/1438/3581/920/2674/3559/8807/729230/3587/1235/7852/3560/1439/1234/1233/3594/2833/10663/50615/3593/400935/3561/3575/2322/2829/1236/643
BP	GO:0090218	positive regulation of lipid kinase activity	36	-0.68185	-1.72814	0.00269179	0.031985	0.0275409	2404	tags=36%, list=11%, signal=32%	64805/388121/5156/2147/2268/2358/64127/116986/2322/1236/6366/6363/930
BP	GO:0098542	defense response to other organism	453	-0.681874	-2.1982	0.00100301	0.0193561	0.0166667	2794	tags=42%, list=12%, signal=37%	10581/7097/114770/10346/3665/6556/80149/3663/27350/3437/9020/9582/8764/6772/6364/6283/3428/3853/7099/164668/9971/400709/5320/6036/10578/89870/29108/4353/64108/1053/4939/3133/6403/3456/5054/2634/114132/23166/345611/6280/4600/2147/7292/2244/8519/54209/728/8638/58484/671/3669/163351/2633/25939/64170/4277/54/114548/3553/5027/149233/6279/64581/28454/23406/10875/11126/57115/2268/201294/60489/3659/57817…
BP	GO:0070661	leukocyte proliferation	279	-0.682	-2.16665	0.00102775	0.0193561	0.0166667	2722	tags=47%, list=12%, signal=42%	11148/6556/8744/23240/10457/8764/4773/7099/64600/1435/683/29108/10385/933/3133/3456/2323/7133/5699/3606/10148/7292/7293/5777/128506/11119/54209/100/3574/6708/51176/23228/4332/1880/3596/50943/970/3553/11326/1436/5027/149233/6355/3635/26585/3659/51083/3568/80380/684/7940/3570/3718/81704/3965/22806/972/90865/199/3569/11314/84433/284194/7305/5294/1178/2213/920/3113/941/3592/3559/8740/7412/84868/942/3…
BP	GO:0070663	regulation of leukocyte proliferation	217	-0.682053	-2.14508	0.00103842	0.0193561	0.0166667	2722	tags=50%, list=12%, signal=44%	11148/8744/23240/10457/8764/4773/7099/64600/1435/683/29108/10385/933/3133/2323/7133/3606/10148/7292/7293/5777/128506/100/3574/6708/4332/1880/3596/50943/970/3553/11326/149233/6355/3635/26585/3659/51083/3568/80380/684/7940/3570/3718/3965/22806/972/199/3569/11314/84433/284194/7305/1178/2213/920/3113/941/3592/3559/7412/84868/942/3115/7128/6693/729230/246778/283234/654346/10288/5880/10673/26191/6375/1…
BP	GO:0071622	regulation of granulocyte chemotaxis	42	-0.682211	-1.77914	0.0013245	0.0193561	0.0166667	3481	tags=48%, list=15%, signal=40%	59341/5919/3576/3579/1435/683/728/7057/1240/9750/719/972/5880/6375/3071/6352/3929/1236/6366/6363
BP	GO:0019835	cytolysis	35	-0.683322	-1.7246	0.00134953	0.0193561	0.0166667	2406	tags=49%, list=11%, signal=43%	3853/8542/2147/4277/5027/57115/3078/730/4069/10859/5551/729/2999/3001/3002/3004/3929
BP	GO:0032735	positive regulation of interleukin-12 production	35	-0.683974	-1.72625	0.00134953	0.0193561	0.0166667	2768	tags=46%, list=12%, signal=40%	7097/3663/7099/7292/149233/64581/3659/3965/3593/959/3394/3620/3458/4050/1236/6363
BP	GO:0002698	negative regulation of immune effector process	116	-0.684065	-2.0487	0.00112486	0.0193561	0.0166667	2933	tags=43%, list=13%, signal=38%	54941/634/114770/80149/710/84695/11213/933/3133/3456/6318/7292/3162/5777/5272/725/409/4277/50943/11326/10875/57115/684/3134/3718/3965/90865/11314/387837/2213/282618/3559/84868/10225/722/7124/729230/3805/8832/6375/10859/3558/56833/3586/30009/5788/3575/1378/115352/339390
BP	GO:0050690	regulation of defense response to virus by virus	30	-0.684972	-1.69168	0.00412655	0.0446879	0.0384788	1092	tags=30%, list=5%, signal=29%	8905/567/3055/920/926/1794/3932/940/919
BP	GO:0002687	positive regulation of leukocyte migration	126	-0.685077	-2.06075	0.00111982	0.0193561	0.0166667	2614	tags=41%, list=12%, signal=37%	3579/6354/8764/6364/64805/1435/29108/6403/5054/54209/728/6346/7057/1240/5724/1230/6355/9750/719/2358/3570/6348/81704/3965/8784/6387/972/199/3569/6369/101/3676/3592/8740/7124/6693/729230/5880/1235/8174/63940/6375/3071/6351/6352/6846/3627/3929/1236/6366/6363/10563
BP	GO:0050777	negative regulation of immune response	142	-0.685222	-2.08484	0.00110375	0.0193561	0.0166667	2864	tags=50%, list=13%, signal=44%	79132/9111/9466/3566/1281/2294/127943/634/114770/80149/710/8764/3428/84695/11213/3133/10062/4889/3456/6318/7292/3162/5777/5272/725/409/25939/50943/116/11326/10875/11126/57115/3635/684/3134/3718/3965/84166/90865/197358/11314/387837/2213/282618/3559/84868/7128/10225/722/7124/729230/3805/8832/6375/10859/246/3558/56833/3586/30009/64092/5788/1493/4321/3593/3575/171389/5133/1378/339390
BP	GO:0043304	regulation of mast cell degranulation	31	-0.688648	-1.70232	0.00138313	0.0193561	0.0166667	1848	tags=42%, list=8%, signal=39%	4067/3566/2294/3162/3596/30817/2268/201294/3965/2207/11314/5880/8832
CC	GO:0000780	condensed nuclear chromosome, centromeric region	26	-0.688752	-1.66167	0.00423729	0.0456456	0.0393035	4465	tags=50%, list=20%, signal=40%	891/64105/55320/9985/701/6790/699/10403/151648/83540/1058/5347/9212
BP	GO:0002828	regulation of type 2 immune response	29	-0.688981	-1.68944	0.00420757	0.0453853	0.0390793	2079	tags=48%, list=9%, signal=44%	3456/3606/7292/114548/972/90865/3569/64127/282618/942/729230/6375/30009/3620
BP	GO:1990266	neutrophil migration	111	-0.689176	-2.05215	0.00114286	0.0193561	0.0166667	2737	tags=51%, list=12%, signal=45%	5142/3579/6354/6361/2921/6364/6283/57580/683/6358/6374/10344/6280/1441/728/6346/6370/6356/2919/3553/6368/6279/6362/6347/6355/9750/414062/719/6348/5293/972/2207/6367/6369/5294/101/3689/120425/255231/5880/6375/6372/7409/3071/6351/56833/6288/6352/6846/3627/6373/4283/3929/1236/6366/6363/10563
BP	GO:0072604	interleukin-6 secretion	43	-0.690773	-1.81703	0.00130208	0.0193561	0.0166667	3481	tags=51%, list=15%, signal=43%	23208/23586/64135/59341/9466/55024/80149/7291/11027/29108/3553/353514/3965/199/284194/5047/7124/131450/654346/51311/26191/3952
BP	GO:1904037	positive regulation of epithelial cell apoptotic process	31	-0.691192	-1.70861	0.00138313	0.0193561	0.0166667	2264	tags=35%, list=10%, signal=32%	6424/3717/409/7057/6347/11126/3569/8644/3676/356/959
BP	GO:0043030	regulation of macrophage activation	49	-0.691274	-1.85278	0.00127389	0.0193561	0.0166667	2709	tags=51%, list=12%, signal=45%	133396/1050/472/3566/80149/7099/10062/54209/671/3596/7057/11326/4317/6348/972/90865/3569/2213/84868/10333/3586/5788/8530/3929/26228
BP	GO:0002688	regulation of leukocyte chemotaxis	110	-0.691504	-2.05471	0.00114811	0.0193561	0.0166667	2614	tags=42%, list=12%, signal=37%	3579/6354/11240/1435/683/1588/5054/728/6346/7057/1240/1230/6347/26585/9750/719/2358/3570/6348/3965/6387/972/199/3569/3592/8740/729230/5880/1235/63940/6375/100528032/3071/6351/56833/22914/6352/6846/3627/3929/2841/1236/6366/26228/6363/10563
BP	GO:0042098	T cell proliferation	180	-0.691712	-2.14229	0.00106838	0.0193561	0.0166667	2861	tags=48%, list=13%, signal=43%	64115/2000/11148/6556/8744/23240/10457/8764/64600/29108/10385/3133/7133/5699/3606/10148/7292/7293/5777/11119/6708/50943/970/3553/11326/5027/149233/3659/80380/3570/3718/81704/3965/199/3569/84433/284194/5294/1178/920/3113/941/3592/3559/8740/7412/84868/942/3115/6693/729230/246778/283234/654346/10288/5880/10673/6375/10859/64926/3071/3558/1794/944/3586/160365/3952/3594/30835/5788/1493/11151/6352/54440…
BP	GO:0016445	somatic diversification of immunoglobulins	60	-0.692867	-1.89288	0.00127065	0.0193561	0.0166667	2251	tags=23%, list=10%, signal=21%	9156/7292/25939/50943/10721/1235/3558/3586/30009/5788/940/10538/959/57379
BP	GO:0050718	positive regulation of interleukin-1 beta secretion	31	-0.693891	-1.71528	0.00138313	0.0193561	0.0166667	2757	tags=48%, list=12%, signal=43%	5005/11027/7099/29108/114548/5027/6348/353514/3965/834/64127/199713/51311/9447/6363
BP	GO:0030183	B cell differentiation	115	-0.69405	-2.07254	0.00113122	0.0193561	0.0166667	2284	tags=32%, list=10%, signal=29%	1015/150372/3456/55619/3955/5777/100/3574/23228/1880/3635/4066/5336/3718/4242/100141515/22806/84433/939/2213/3676/7412/3071/695/56833/3586/5788/959/5452/2322/974/931/115352/973/57379/1380/930
BP	GO:0046637	regulation of alpha-beta T cell differentiation	62	-0.694164	-1.90427	0.00126582	0.0193561	0.0166667	2817	tags=47%, list=13%, signal=41%	84807/8651/80149/9308/84695/3606/7292/100/4602/50943/114548/149233/3718/3965/941/942/246778/3662/257101/3071/3558/3594/30009/54440/3593/864/3458/7535/6363
BP	GO:0071674	mononuclear cell migration	82	-0.694486	-1.99321	0.00119332	0.0193561	0.0166667	2551	tags=55%, list=11%, signal=49%	8792/6354/6361/6364/6283/1435/140885/6358/5054/10344/728/6346/6370/6356/7057/1240/6368/1230/5800/6362/6347/6355/26585/414062/719/2358/3570/6348/6387/199/3569/6367/6369/120425/8600/7124/729230/6375/6351/56833/6352/6846/3627/6366/6363
BP	GO:0002456	T cell mediated immunity	104	-0.694568	-2.05371	0.00115607	0.0193561	0.0166667	2965	tags=45%, list=13%, signal=39%	51571/634/6556/567/3136/3105/3107/3133/3456/3106/7133/64005/10384/3606/7292/11118/4277/50943/114548/970/3553/5027/149233/3134/913/3569/911/1178/2213/3592/8807/729230/910/6375/10859/925/5551/3594/7454/30009/5788/54440/3593/3575/3004/326/339390
BP	GO:0042590	antigen processing and presentation of exogenous peptide antigen via MHC class I	78	-0.694887	-1.98649	0.00120482	0.0193561	0.0166667	2883	tags=31%, list=13%, signal=27%	6892/567/3136/5721/5696/3105/2210/3107/3133/3106/5699/50856/10437/6891/6890/4688/3134/5698/2207/1536/2209/4689/143471/653361
BP	GO:0016485	protein processing	308	-0.695357	-2.21584	0.00102669	0.0193561	0.0166667	2603	tags=36%, list=12%, signal=33%	119587/1522/710/7141/5122/3428/1066/1370/29108/1520/147372/5054/7850/1215/629/2147/2244/85409/728/725/2619/7057/3553/11326/5027/28454/719/5345/114769/834/5552/1510/1359/3078/28920/101/715/722/716/330/730/199713/1511/712/3503/714/713/5199/717/1379/729/28424/28449/28813/28822/28452/28834/3542/28793/28791/28874/8530/3502/28809/28457/28940/28907/3539/3500/28797/28420/3538/28815/28938/28778/28912/2829…
BP	GO:0045619	regulation of lymphocyte differentiation	164	-0.695613	-2.13943	0.0010846	0.0193561	0.0166667	2861	tags=46%, list=13%, signal=40%	64115/2175/84807/8651/114770/8744/80149/23240/9308/4773/84695/57864/10385/150372/3456/2323/3606/7292/5777/100/3574/4602/50943/114548/146850/149233/10875/57115/3635/3659/3718/3965/3111/8784/22806/972/8876/84433/939/101/282618/941/3592/3559/10125/11006/942/729230/246778/3662/10288/257101/9760/3071/695/3558/56833/814/3594/30009/5788/1493/54440/9840/3593/914/864/940/3575/3458/7535/3902/1378/115352/63…
BP	GO:0016447	somatic recombination of immunoglobulin gene segments	49	-0.695614	-1.86441	0.00127389	0.0193561	0.0166667	2251	tags=24%, list=10%, signal=22%	9156/7292/50943/1235/3558/3586/30009/5788/940/10538/959/57379
BP	GO:0050830	defense response to Gram-positive bacterium	61	-0.695679	-1.90167	0.00127226	0.0193561	0.0166667	3435	tags=57%, list=15%, signal=49%	6037/9466/5919/4615/2220/7097/114770/8764/3853/5320/3133/2634/728/163351/64170/54/114548/5027/57115/2268/3569/115361/3592/84868/6039/7124/1511/4069/219972/100528032/944/22914/4049/3929/55576
BP	GO:0002690	positive regulation of leukocyte chemotaxis	85	-0.696249	-2.00772	0.00118203	0.0193561	0.0166667	2614	tags=42%, list=12%, signal=38%	3579/6354/1435/5054/728/6346/7057/1240/1230/9750/719/2358/3570/6348/3965/6387/972/199/3569/3592/8740/729230/5880/1235/63940/6375/3071/6351/6352/6846/3627/3929/1236/6366/6363/10563
BP	GO:0050706	regulation of interleukin-1 beta secretion	42	-0.696468	-1.81631	0.0013245	0.0193561	0.0166667	2757	tags=48%, list=12%, signal=42%	5005/80149/11027/7099/29108/114548/5027/6348/353514/3965/114769/834/64127/7128/199713/51311/440068/1236/9447/6363
BP	GO:0045621	positive regulation of lymphocyte differentiation	92	-0.697079	-2.02227	0.00118343	0.0193561	0.0166667	2861	tags=47%, list=13%, signal=41%	64115/84807/8651/8744/9308/10385/2323/3606/7292/100/3574/4602/50943/114548/146850/149233/3635/3965/972/8876/939/101/941/3592/3559/10125/11006/942/10288/9760/3071/695/3558/3594/5788/54440/9840/3593/864/3575/3458/7535/6363
BP	GO:0045582	positive regulation of T cell differentiation	81	-0.698183	-1.99579	0.00120192	0.0193561	0.0166667	2861	tags=48%, list=13%, signal=42%	64115/84807/8651/8744/9308/10385/3606/7292/100/3574/4602/50943/114548/146850/149233/3965/972/8876/939/101/941/3592/3559/10125/11006/942/10288/3071/3558/3594/5788/54440/9840/3593/864/3575/3458/7535/6363
BP	GO:0045824	negative regulation of innate immune response	53	-0.699148	-1.88967	0.00127551	0.0193561	0.0166667	4038	tags=55%, list=18%, signal=45%	11221/2/10906/79132/9111/634/710/3428/11213/3133/10062/6318/5272/409/25939/11326/3134/3965/84166/197358/387837/84868/7128/10225/3805/10859/56833/4321/1378
BP	GO:0050670	regulation of lymphocyte proliferation	204	-0.69932	-2.19128	0.00104384	0.0193561	0.0166667	2722	tags=50%, list=12%, signal=44%	11148/8744/23240/10457/8764/4773/7099/64600/683/29108/10385/933/3133/2323/7133/3606/10148/7292/7293/5777/100/3574/6708/4332/1880/3596/50943/970/3553/11326/149233/3635/3659/51083/80380/7940/3570/3718/3965/22806/972/199/3569/11314/84433/284194/7305/1178/2213/920/3113/941/3592/3559/7412/84868/942/3115/6693/729230/246778/283234/654346/10288/5880/10673/26191/6375/10859/64926/3071/695/3558/944/3586/160…
BP	GO:0035710	CD4-positive, alpha-beta T cell activation	90	-0.699646	-2.02539	0.00118483	0.0193561	0.0166667	2861	tags=48%, list=13%, signal=42%	64115/84807/8651/5971/80149/9308/84695/5734/3606/7292/51176/1880/4602/50943/114548/149233/11126/3718/3965/3569/284194/941/3592/942/6693/2529/246778/654346/3662/6375/3071/3558/3594/30009/54440/3593/864/10538/3458/114836/4063/26279/6363
BP	GO:0042129	regulation of T cell proliferation	152	-0.699935	-2.14498	0.00108578	0.0193561	0.0166667	2722	tags=50%, list=12%, signal=44%	11148/8744/23240/10457/8764/64600/29108/10385/3133/7133/3606/10148/7292/5777/6708/50943/970/3553/11326/149233/3659/80380/3570/3718/3965/199/3569/84433/284194/1178/920/3113/941/3592/3559/7412/84868/942/3115/6693/729230/246778/283234/654346/10288/5880/10673/6375/10859/64926/3071/3558/944/3586/160365/3952/3594/30835/5788/1493/11151/6352/54440/3593/940/923/959/126259/3620/916/7535/59067/115650/26279/…
BP	GO:0032944	regulation of mononuclear cell proliferation	205	-0.70005	-2.19266	0.00104603	0.0193561	0.0166667	2722	tags=50%, list=12%, signal=44%	11148/8744/23240/10457/8764/4773/7099/64600/1435/683/29108/10385/933/3133/2323/7133/3606/10148/7292/7293/5777/100/3574/6708/4332/1880/3596/50943/970/3553/11326/149233/3635/3659/51083/80380/7940/3570/3718/3965/22806/972/199/3569/11314/84433/284194/7305/1178/2213/920/3113/941/3592/3559/7412/84868/942/3115/6693/729230/246778/283234/654346/10288/5880/10673/26191/6375/10859/64926/3071/695/3558/944/358…
BP	GO:0050702	interleukin-1 beta secretion	49	-0.700241	-1.87682	0.00127389	0.0193561	0.0166667	2757	tags=47%, list=12%, signal=41%	5005/80149/11027/7099/29108/58484/114548/5027/6348/353514/3965/114769/834/64127/7128/10333/199713/51311/440068/115362/1236/9447/6363
BP	GO:0050701	interleukin-1 secretion	56	-0.700524	-1.9019	0.00127551	0.0193561	0.0166667	2757	tags=46%, list=12%, signal=41%	5005/80149/11027/7099/29108/7850/58484/114548/5027/6348/353514/3965/114769/834/64127/7128/10333/199713/3495/51311/440068/6288/115362/1236/9447/6363
BP	GO:0042092	type 2 immune response	34	-0.700676	-1.76817	0.0013459	0.0193561	0.0166667	2079	tags=47%, list=9%, signal=43%	3456/3606/7292/114548/972/90865/3569/64127/282618/942/729230/6375/3586/30009/10538/3620
BP	GO:0046632	alpha-beta T cell differentiation	99	-0.700844	-2.05618	0.00116279	0.0193561	0.0166667	2817	tags=47%, list=13%, signal=42%	84807/8651/5971/80149/6932/9308/84695/5734/3606/7292/100/51176/1880/4602/50943/114548/149233/3659/3718/3965/3569/941/942/6693/2529/246778/3662/257101/3071/64919/3558/944/3594/30009/54440/3593/864/10538/3702/3458/7535/114836/8320/4063/2841/26279/6363
BP	GO:0045580	regulation of T cell differentiation	135	-0.700882	-2.1248	0.00110619	0.0193561	0.0166667	2861	tags=47%, list=13%, signal=42%	64115/2175/84807/8651/8744/80149/23240/9308/4773/84695/57864/10385/3456/3606/7292/100/3574/4602/50943/114548/146850/149233/10875/3659/3718/3965/3111/8784/972/8876/84433/939/101/282618/941/3592/3559/10125/11006/942/729230/246778/3662/10288/257101/3071/3558/814/3594/30009/5788/1493/54440/9840/3593/914/864/940/3575/3458/7535/3902/1378/6363
BP	GO:0046651	lymphocyte proliferation	254	-0.700914	-2.21619	0.0010352	0.0193561	0.0166667	2722	tags=47%, list=12%, signal=42%	11148/6556/8744/23240/10457/8764/4773/7099/64600/683/29108/10385/933/3133/3456/2323/7133/5699/3606/10148/7292/7293/5777/11119/100/3574/6708/51176/23228/4332/1880/3596/50943/970/3553/11326/5027/149233/3635/3659/51083/80380/7940/3570/3718/81704/3965/22806/972/199/3569/11314/84433/284194/7305/5294/1178/2213/920/3113/941/3592/3559/8740/7412/84868/942/3115/202309/6693/729230/246778/283234/654346/10288…
MF	GO:0001530	lipopolysaccharide binding	31	-0.701017	-1.7329	0.00138313	0.0193561	0.0166667	3435	tags=52%, list=15%, signal=44%	6037/10417/7097/729238/7099/6403/929/2147/54209/671/5724/5027/23643/4057/923/3929
BP	GO:0032943	mononuclear cell proliferation	256	-0.701153	-2.21855	0.00103306	0.0193561	0.0166667	2722	tags=47%, list=12%, signal=42%	11148/6556/8744/23240/10457/8764/4773/7099/64600/1435/683/29108/10385/933/3133/3456/2323/7133/5699/3606/10148/7292/7293/5777/11119/100/3574/6708/51176/23228/4332/1880/3596/50943/970/3553/11326/5027/149233/3635/3659/51083/80380/7940/3570/3718/81704/3965/22806/972/199/3569/11314/84433/284194/7305/5294/1178/2213/920/3113/941/3592/3559/8740/7412/84868/942/3115/202309/6693/729230/246778/283234/654346/…
BP	GO:0034114	regulation of heterotypic cell-cell adhesion	26	-0.701536	-1.69251	0.00282486	0.0334207	0.0287771	1833	tags=31%, list=8%, signal=28%	2244/3553/8631/7124/246/3586/3932/9370
BP	GO:0070229	negative regulation of lymphocyte apoptotic process	29	-0.701659	-1.72052	0.00140252	0.0193561	0.0166667	2188	tags=41%, list=10%, signal=37%	57864/100/3718/81704/972/939/171558/9212/3558/6352/3575/3620
BP	GO:0032720	negative regulation of tumor necrosis factor production	58	-0.702131	-1.91091	0.00128041	0.0193561	0.0166667	3033	tags=59%, list=13%, signal=51%	602/5443/9466/3479/64115/80149/10457/7291/7099/9971/140885/11213/5777/51738/50856/54209/409/671/54/50943/945/3965/197358/84868/7128/26191/10859/3586/1149/6504/23547/3929/2841/9370
BP	GO:0002705	positive regulation of leukocyte mediated immunity	130	-0.70228	-2.12197	0.00111359	0.0193561	0.0166667	2335	tags=41%, list=10%, signal=37%	3105/3107/3133/3106/3606/7292/3596/4277/50943/114548/5724/3684/3553/5027/149233/11126/2268/3134/100141515/913/2207/3569/911/64127/3689/3592/10125/8807/7124/10666/3805/910/6375/100528032/7409/117157/695/3558/3594/22914/30009/5788/54440/3593/4049/940/56253/259197/3902/114836/4068/59067/2208
BP	GO:0071621	granulocyte chemotaxis	115	-0.702764	-2.09856	0.00113122	0.0193561	0.0166667	2747	tags=51%, list=12%, signal=45%	7857/5142/3579/6354/6361/2921/6364/6283/1435/57580/683/6358/6374/10344/6280/1441/728/6346/6370/6356/30817/7057/1240/2919/3553/6368/6279/6362/6347/6355/9750/414062/719/6348/5293/972/2207/6367/6369/5294/3689/120425/5880/6375/6372/7409/3071/6351/6288/6352/6846/3627/6373/4283/3929/1236/6366/6363/10563
BP	GO:0032689	negative regulation of interferon-gamma production	32	-0.703309	-1.75036	0.00136426	0.0193561	0.0166667	3235	tags=56%, list=14%, signal=48%	29126/64115/80149/7099/9971/7292/50943/57115/80380/3965/90865/284194/84868/10225/654346/6375/10859/3586
BP	GO:0050716	positive regulation of interleukin-1 secretion	35	-0.703441	-1.77538	0.00134953	0.0193561	0.0166667	2757	tags=49%, list=12%, signal=43%	5005/11027/7099/29108/114548/5027/6348/353514/3965/834/64127/199713/3495/51311/6288/9447/6363
BP	GO:0030217	T cell differentiation	235	-0.703485	-2.21858	0.00103842	0.0193561	0.0166667	2861	tags=44%, list=13%, signal=39%	64115/2175/84807/8651/5971/8744/80149/567/23240/6932/9308/4773/84695/57580/57864/10385/3456/3955/5734/3606/7292/100/3574/51176/1880/4602/50943/114548/146850/149233/7471/10875/3659/3718/3965/3111/8784/5293/972/2207/3569/26253/8876/84433/939/101/920/282618/941/3592/3559/10125/11006/942/6693/729230/2529/246778/338339/3662/10288/257101/1235/26191/7409/3071/64919/3558/1794/814/925/944/387357/3952/3594…
BP	GO:0030098	lymphocyte differentiation	332	-0.703667	-2.25238	0.00101626	0.0193561	0.0166667	2861	tags=42%, list=13%, signal=37%	64115/2175/84807/578/8651/5971/114770/8581/8744/80149/567/23240/6932/9308/4773/84695/57580/1015/57864/10385/150372/3456/2323/55619/3955/5734/3606/7292/5777/100/3574/51176/23228/1880/4602/50943/114548/146850/149233/7471/10875/57115/3635/3659/4066/5336/3718/3965/4242/3111/8784/100141515/22806/5293/972/2207/3569/26253/8876/84433/939/2213/6688/101/3676/920/282618/941/3592/3559/7412/10125/11006/942/66…
BP	GO:0090025	regulation of monocyte chemotaxis	24	-0.704633	-1.66961	0.00428571	0.0457459	0.0393899	2065	tags=50%, list=9%, signal=45%	7941/5054/6346/1230/26585/2358/6387/199/729230/56833/6352/3627
BP	GO:0034162	toll-like receptor 9 signaling pathway	24	-0.704661	-1.66967	0.00428571	0.0457459	0.0393899	3251	tags=58%, list=14%, signal=50%	81622/91543/79155/54106/4615/3654/338382/9971/118788/51284/84868/51311/23547/115352
BP	GO:0032692	negative regulation of interleukin-1 production	29	-0.704739	-1.72808	0.00140252	0.0193561	0.0166667	3305	tags=62%, list=15%, signal=53%	22900/3479/634/80149/9971/7850/51738/54209/409/54/114548/945/4210/114769/7128/199713/440068/3586
BP	GO:0050704	regulation of interleukin-1 secretion	48	-0.705115	-1.88506	0.0012837	0.0193561	0.0166667	2757	tags=48%, list=12%, signal=42%	5005/80149/11027/7099/29108/7850/114548/5027/6348/353514/3965/114769/834/64127/7128/199713/3495/51311/440068/6288/1236/9447/6363
BP	GO:0002639	positive regulation of immunoglobulin production	38	-0.706353	-1.80487	0.00134228	0.0193561	0.0166667	2096	tags=45%, list=9%, signal=41%	3566/958/5950/3133/7292/7293/3596/100141515/90865/3569/6375/3558/30009/5788/54440/940/51237
BP	GO:0002532	production of molecular mediator involved in inflammatory response	64	-0.706651	-1.95611	0.00124224	0.0193561	0.0166667	3423	tags=48%, list=15%, signal=41%	3566/347/4615/27190/240/80149/7099/140885/29108/5054/7850/2147/113/64581/4210/197358/2207/64127/10225/10333/199713/63940/5023/695/56833/225/3952/923/115362/3620/3929
BP	GO:0071216	cellular response to biotic stimulus	215	-0.707093	-2.22634	0.00103627	0.0193561	0.0166667	3305	tags=44%, list=15%, signal=38%	22900/3557/146956/29126/10417/3576/2920/3654/7097/5142/80149/1244/2921/4792/347252/11027/7099/9971/140885/29108/353376/1053/10062/6374/5054/7133/27063/345611/1440/929/7035/654/3606/7292/54209/671/4360/114548/2919/5724/3553/64581/6347/7096/968/57817/80380/6348/114769/834/23643/3569/3055/2213/64127/941/3592/84868/389643/9450/942/7128/8564/10333/7124/199713/1511/10288/26191/6770/10859/6372/4057/1005…
BP	GO:0034121	regulation of toll-like receptor signaling pathway	66	-0.70714	-1.97569	0.00123762	0.0193561	0.0166667	2780	tags=42%, list=12%, signal=37%	338382/7097/3665/92747/11027/7099/353376/11213/10062/929/409/146722/7096/3659/23643/11314/7128/10333/330/3662/26191/4057/2672/285852/171389/23547/3929/115352
BP	GO:0042110	T cell activation	440	-0.70732	-2.2786	0.00100402	0.0193561	0.0166667	2864	tags=45%, list=13%, signal=40%	634/64115/2000/2175/84807/8651/5971/11148/6556/8744/80149/567/23240/6932/10457/8764/9308/4773/55824/84695/64600/57580/140885/29108/57864/10385/3133/3456/1326/3955/7133/5734/1445/5699/3606/10148/7292/7293/5777/50856/11119/100/3574/6708/51176/1880/4602/4277/50943/114548/970/3553/11326/5027/146850/149233/64581/6347/7471/10875/11126/3659/27040/9750/80380/3570/3718/81704/3965/3111/8784/5293/972/197358…
BP	GO:0035587	purinergic receptor signaling pathway	31	-0.707724	-1.74947	0.00138313	0.0193561	0.0166667	3019	tags=55%, list=13%, signal=48%	5031/111/9127/64805/9934/100/286530/2857/5724/5027/53829/135/5023/29909/22953/27334/5026
BP	GO:0007159	leukocyte cell-cell adhesion	325	-0.707808	-2.26541	0.00101729	0.0193561	0.0166667	2864	tags=47%, list=13%, signal=42%	634/64115/3654/84807/8651/3037/11148/8744/80149/23240/10457/2113/119/8764/9308/55824/84695/64600/140885/29108/3695/10507/10385/3133/6403/3456/1326/1445/6280/337/3606/10148/7292/5777/6793/100/3574/6708/6370/4602/50943/114548/970/5724/3553/11326/146850/149233/6279/6347/10875/11126/3659/9750/80380/3570/3718/81704/3965/6387/972/199/3569/11314/8876/84433/284194/135/939/2213/101/64127/3676/920/3113/282…
BP	GO:1903556	negative regulation of tumor necrosis factor superfamily cytokine production	60	-0.707858	-1.93384	0.00127065	0.0193561	0.0166667	3634	tags=60%, list=16%, signal=50%	602/5443/9466/29126/3479/64115/80149/10457/7291/7099/9971/140885/11213/5777/51738/50856/54209/409/671/54/50943/945/3965/197358/84868/7128/26191/10859/4057/3586/1149/6504/23547/3929/2841/9370
BP	GO:0002675	positive regulation of acute inflammatory response	29	-0.708385	-1.73702	0.00140252	0.0193561	0.0166667	3186	tags=62%, list=14%, signal=53%	1268/9180/5733/2865/718/8792/3133/4889/5008/3553/2207/3569/5294/101/8600/7124/695/1236
BP	GO:0070665	positive regulation of leukocyte proliferation	135	-0.708539	-2.14801	0.00110619	0.0193561	0.0166667	2421	tags=50%, list=11%, signal=45%	4773/7099/1435/683/29108/3133/2323/3606/10148/7292/7293/128506/100/3574/6708/1880/3596/50943/970/3553/149233/3568/80380/684/3570/3718/3965/972/199/3569/84433/920/3113/941/3592/3559/7412/84868/942/3115/729230/283234/10288/10673/6375/64926/3071/3558/160365/3952/3594/30835/5788/11151/6352/54440/3593/940/923/959/952/126259/916/7535/59067/115650/115352/6363
BP	GO:0034341	response to interferon-gamma	191	-0.709735	-2.21792	0.00105152	0.0193561	0.0166667	2911	tags=48%, list=13%, signal=42%	10410/4938/9021/10581/8651/338382/7097/10346/6997/3665/6556/567/3663/3136/6354/6361/6772/6364/7099/3105/2210/3107/3717/140885/6358/3127/4939/3133/10062/3106/2634/10344/345611/2643/8519/3119/51466/8638/6346/10437/6370/3120/6356/163351/4360/2633/5724/6368/149233/6362/6347/6355/3659/414062/4210/684/3134/3123/6348/3965/834/84166/199/7294/3122/6367/6369/8942/3055/115361/3113/7412/4261/3115/3118/3117/2…
MF	GO:0004715	non-membrane spanning protein tyrosine kinase activity	45	-0.709939	-1.87995	0.00129032	0.0193561	0.0166667	2260	tags=33%, list=10%, signal=30%	3717/9833/55359/1445/6503/2268/3718/7294/3055/4145/695/3932/3702/7535/640
BP	GO:2000515	negative regulation of CD4-positive, alpha-beta T cell activation	28	-0.710649	-1.72922	0.00140647	0.0193561	0.0166667	3423	tags=54%, list=15%, signal=45%	3566/29126/64115/80149/84695/7292/50943/3718/3965/284194/654346/6375/3558/30009/864
BP	GO:0061900	glial cell activation	52	-0.712879	-1.92065	0.00128535	0.0193561	0.0166667	1763	tags=44%, list=8%, signal=41%	54209/728/3596/3684/3553/4317/2358/6348/51284/90865/199/3569/7305/135/3689/10333/7124/712/51311/5788/8530/3458/26228
BP	GO:0001776	leukocyte homeostasis	86	-0.713236	-2.05717	0.00118203	0.0193561	0.0166667	4176	tags=53%, list=19%, signal=44%	4208/11035/55012/4067/338442/836/10019/10312/1831/5366/10603/578/5142/3579/124976/57864/55619/9133/100/6708/1880/50943/5027/27040/3718/3965/5293/972/2207/3569/3559/8740/7128/202309/729230/10673/6372/3071/3558/11151/84636/2322/27240/608/115650/23495
BP	GO:0045577	regulation of B cell differentiation	27	-0.713417	-1.73351	0.0013986	0.0193561	0.0166667	2093	tags=41%, list=9%, signal=37%	150372/5777/3574/3635/22806/84433/939/3071/695/56833/115352
BP	GO:0046631	alpha-beta T cell activation	134	-0.713595	-2.16396	0.00110742	0.0193561	0.0166667	2861	tags=51%, list=13%, signal=45%	64115/2000/84807/8651/5971/80149/6932/8764/9308/84695/3133/5734/3606/10148/7292/50856/100/51176/1880/4602/50943/114548/149233/11126/3659/3570/3718/3965/3569/11314/284194/135/941/3592/942/6693/729230/2529/246778/654346/3662/257101/6375/10859/64926/3071/64919/3558/1794/944/3594/30009/5788/54440/3593/864/940/10538/3702/3458/916/7535/114836/8320/4063/2841/26279/6363
BP	GO:0042226	interleukin-6 biosynthetic process	23	-0.713994	-1.67052	0.00436047	0.0463024	0.039869	1826	tags=48%, list=8%, signal=44%	51738/64170/5724/3553/64581/3635/7096/972/7305/10333/7124
BP	GO:0031664	regulation of lipopolysaccharide-mediated signaling pathway	22	-0.714137	-1.65999	0.00438596	0.0463926	0.0399467	3696	tags=45%, list=16%, signal=38%	5578/22900/11027/654/114769/23643/9450/7128/4057/4064
BP	GO:0042742	defense response to bacterium	241	-0.714444	-2.25609	0.0010395	0.0193561	0.0166667	2510	tags=53%, list=11%, signal=48%	8764/6364/6283/3853/7099/9971/400709/5320/10578/29108/4353/1053/3133/6403/5054/2634/114132/23166/345611/6280/2147/2244/54209/728/58484/671/163351/64170/54/114548/5027/149233/6279/28454/11126/57115/2268/57817/2358/3570/3497/2207/3569/26253/115361/64127/920/1690/3592/84868/6039/51316/10333/7124/6693/338339/1511/3495/4069/3503/219972/5199/28473/6372/4057/100528032/56833/944/3586/28414/28455/22914/28…
BP	GO:0034695	response to prostaglandin E	23	-0.714703	-1.67218	0.00436047	0.0463024	0.039869	2000	tags=39%, list=9%, signal=36%	5031/5734/7292/15/54331/5732/1236/6366/6363
BP	GO:0002548	monocyte chemotaxis	60	-0.715667	-1.95517	0.00127065	0.0193561	0.0166667	2551	tags=62%, list=11%, signal=55%	8792/6354/6361/6364/6283/6358/5054/10344/6346/6370/6356/6368/1230/5800/6362/6347/6355/26585/414062/2358/3570/6348/6387/199/3569/6367/6369/8600/729230/6375/6351/56833/6352/6846/3627/6366/6363
BP	GO:0097028	dendritic cell differentiation	41	-0.715892	-1.85967	0.00132275	0.0193561	0.0166667	1775	tags=44%, list=8%, signal=41%	55509/54209/55365/28959/3965/7226/116071/2213/6688/3662/10288/10859/814/10538/2322/1236/10537/6363
BP	GO:1903037	regulation of leukocyte cell-cell adhesion	292	-0.715909	-2.28033	0.00102249	0.0193561	0.0166667	2864	tags=48%, list=13%, signal=42%	634/64115/3654/84807/8651/3037/11148/8744/80149/23240/10457/2113/8764/9308/55824/84695/64600/140885/29108/10385/3133/3456/1326/1445/3606/10148/7292/5777/100/3574/6708/6370/4602/50943/114548/970/5724/3553/11326/146850/149233/6347/10875/11126/3659/9750/80380/3570/3718/81704/3965/6387/972/199/3569/11314/8876/84433/284194/135/939/2213/101/64127/3676/920/3113/282618/941/3689/10326/3592/3559/8740/7412/…
BP	GO:0002347	response to tumor cell	23	-0.716641	-1.67672	0.00436047	0.0463024	0.039869	3235	tags=48%, list=14%, signal=41%	29126/3176/634/347252/11126/3592/84868/10666/5551/3593/56253
BP	GO:0045948	positive regulation of translational initiation	25	-0.716644	-1.71001	0.00429799	0.0458173	0.0394513	895	tags=12%, list=4%, signal=12%	7124/6352/1618
BP	GO:0045408	regulation of interleukin-6 biosynthetic process	22	-0.71717	-1.66705	0.00438596	0.0463926	0.0399467	1826	tags=50%, list=8%, signal=46%	51738/64170/5724/3553/64581/3635/7096/972/7305/10333/7124
BP	GO:0022409	positive regulation of cell-cell adhesion	249	-0.717646	-2.26849	0.00103842	0.0193561	0.0166667	2861	tags=46%, list=13%, signal=41%	64115/3654/84807/8651/3037/11148/8744/2113/8764/9308/140885/29108/10385/3133/1326/1445/3606/10148/7292/5777/2244/100/3574/6708/4602/10630/50943/114548/970/5724/3553/146850/149233/6347/11126/80380/3570/5345/3718/81704/3965/972/199/3569/8876/84433/939/101/64127/3676/920/3113/941/3689/10326/3592/3559/8740/7412/10125/84868/11006/942/3115/8631/8600/7124/729230/283234/10288/10673/8728/6375/10859/64926/…
BP	GO:0071346	cellular response to interferon-gamma	173	-0.718414	-2.22002	0.00107296	0.0193561	0.0166667	2905	tags=47%, list=13%, signal=42%	4938/9021/8651/338382/7097/10346/6997/3665/567/3663/3136/6354/6361/6772/6364/7099/3105/2210/3107/3717/140885/6358/3127/4939/3133/10062/3106/2634/10344/345611/3119/51466/8638/6346/10437/6370/3120/6356/163351/4360/2633/5724/6368/6362/6347/6355/3659/414062/3134/3123/6348/3965/834/84166/199/7294/3122/6367/6369/3055/115361/3113/7412/4261/3115/3118/3117/2209/3662/6770/6375/6351/3594/7454/6352/6846/3593…
BP	GO:0002204	somatic recombination of immunoglobulin genes involved in immune response	44	-0.718438	-1.89199	0.00129199	0.0193561	0.0166667	2251	tags=27%, list=10%, signal=25%	9156/7292/50943/1235/3558/3586/30009/5788/940/10538/959/57379
BP	GO:0002208	somatic diversification of immunoglobulins involved in immune response	44	-0.718438	-1.89199	0.00129199	0.0193561	0.0166667	2251	tags=27%, list=10%, signal=25%	9156/7292/50943/1235/3558/3586/30009/5788/940/10538/959/57379
BP	GO:0045190	isotype switching	44	-0.718438	-1.89199	0.00129199	0.0193561	0.0166667	2251	tags=27%, list=10%, signal=25%	9156/7292/50943/1235/3558/3586/30009/5788/940/10538/959/57379
MF	GO:0019239	deaminase activity	30	-0.718762	-1.77513	0.00137552	0.0193561	0.0166667	3777	tags=53%, list=17%, signal=44%	161931/978/272/200316/27350/9582/164668/9615/100/51816/60489/140564/200315/270/81030/57379
MF	GO:0016814	hydrolase activity, acting on carbon-nitrogen (but not peptide) bonds, in cyclic amidines	32	-0.719002	-1.78942	0.00136426	0.0193561	0.0166667	3777	tags=56%, list=17%, signal=47%	161931/978/272/200316/27350/9582/10797/164668/9615/2643/100/51816/60489/140564/200315/270/81030/57379
BP	GO:0050863	regulation of T cell activation	305	-0.719264	-2.29144	0.00102354	0.0193561	0.0166667	2864	tags=48%, list=13%, signal=42%	634/64115/2175/84807/8651/11148/8744/80149/23240/10457/8764/9308/4773/55824/84695/64600/140885/29108/57864/10385/3133/3456/1326/7133/1445/3606/10148/7292/5777/100/3574/6708/4602/50943/114548/970/3553/11326/146850/149233/6347/10875/11126/3659/27040/9750/80380/3570/3718/81704/3965/3111/8784/972/199/3569/11314/8876/84433/284194/135/939/1178/2213/101/64127/920/3113/282618/941/10326/3592/3559/8740/741…
BP	GO:0071222	cellular response to lipopolysaccharide	185	-0.719355	-2.2382	0.00106045	0.0193561	0.0166667	3305	tags=46%, list=15%, signal=40%	22900/3557/29126/10417/3576/2920/3654/7097/5142/80149/1244/2921/4792/11027/7099/9971/140885/29108/353376/1053/10062/6374/5054/7133/27063/345611/1440/929/7035/654/3606/7292/671/4360/114548/2919/5724/3553/6347/968/57817/80380/6348/114769/834/23643/3569/3055/64127/941/3592/84868/389643/9450/942/7128/8564/7124/199713/1511/10288/26191/6770/10859/6372/4057/100528032/440068/2672/1234/3586/22914/11009/63…
BP	GO:0043552	positive regulation of phosphatidylinositol 3-kinase activity	32	-0.719762	-1.79131	0.00136426	0.0193561	0.0166667	2404	tags=38%, list=11%, signal=34%	64805/388121/5156/2268/2358/64127/116986/2322/1236/6366/6363/930
BP	GO:0050900	leukocyte migration	474	-0.720036	-2.32185	0.00100503	0.0193561	0.0166667	2551	tags=46%, list=11%, signal=41%	3579/119/8792/6354/6361/8764/2921/6364/3897/11240/6283/9023/56301/9123/64805/1435/57580/683/140885/29108/3695/6358/124976/4973/11117/6403/1588/6374/5054/64005/5734/11136/10344/6280/55512/8140/3204/2147/3162/5777/6793/54209/1441/728/100/6346/6370/1880/148823/6356/30817/7057/9056/1240/2919/5724/3684/3553/6368/1230/5800/6279/6362/6347/28454/6355/3635/257144/26585/9750/414062/719/2358/3570/6348/81704…
BP	GO:1902622	regulation of neutrophil migration	35	-0.720256	-1.81782	0.00134953	0.0193561	0.0166667	2614	tags=49%, list=12%, signal=43%	4267/3576/3579/683/728/9750/719/972/101/5880/6375/3071/56833/3929/1236/6366/6363
BP	GO:1904994	regulation of leukocyte adhesion to vascular endothelial cell	22	-0.720606	-1.67503	0.00438596	0.0463926	0.0399467	2819	tags=45%, list=13%, signal=40%	3654/2113/6370/5724/6387/3676/3689/7124/729230/6366
BP	GO:0043367	CD4-positive, alpha-beta T cell differentiation	73	-0.721348	-2.03116	0.00122549	0.0193561	0.0166667	2817	tags=51%, list=13%, signal=44%	84807/8651/5971/80149/9308/84695/5734/3606/7292/51176/1880/4602/50943/114548/149233/3718/3965/3569/941/942/6693/2529/246778/3662/3071/3558/3594/30009/54440/3593/864/10538/3458/114836/4063/26279/6363
BP	GO:2000778	positive regulation of interleukin-6 secretion	28	-0.721377	-1.75533	0.00140647	0.0193561	0.0166667	2503	tags=54%, list=11%, signal=48%	23586/64135/59341/7291/11027/29108/3553/353514/3965/199/284194/5047/7124/654346/51311
BP	GO:0050691	regulation of defense response to virus by host	34	-0.722183	-1.82245	0.0013459	0.0193561	0.0166667	2709	tags=56%, list=12%, signal=49%	51561/23586/151636/3600/200316/80149/6772/29108/4277/3553/149233/60489/7128/246778/10859/3594/4321/3593/9447
BP	GO:0071219	cellular response to molecule of bacterial origin	192	-0.722258	-2.2577	0.00105042	0.0193561	0.0166667	2819	tags=47%, list=13%, signal=41%	22900/3557/29126/10417/3576/2920/3654/7097/5142/80149/1244/2921/4792/11027/7099/9971/140885/29108/353376/1053/10062/6374/5054/7133/27063/345611/1440/929/7035/654/3606/7292/54209/671/4360/114548/2919/5724/3553/6347/7096/968/57817/80380/6348/114769/834/23643/3569/3055/2213/64127/941/3592/84868/389643/9450/942/7128/8564/10333/7124/199713/1511/10288/26191/6770/10859/6372/4057/100528032/440068/2672/12…
BP	GO:0043029	T cell homeostasis	37	-0.723246	-1.83557	0.0013587	0.0193561	0.0166667	4340	tags=59%, list=19%, signal=48%	10018/8456/11035/55012/836/10312/1831/5366/124976/57864/9133/50943/5027/3718/3965/3559/8740/3071/3558/11151/84636/27240
BP	GO:0002230	positive regulation of defense response to virus by host	24	-0.723321	-1.71389	0.00428571	0.0457459	0.0393899	4414	tags=58%, list=20%, signal=47%	51561/23586/151636/200316/80149/6772/29108/149233/60489/246778/10859/3594/3593/9447
BP	GO:0050727	regulation of inflammatory response	430	-0.723416	-2.32803	0.00100402	0.0193561	0.0166667	2589	tags=44%, list=12%, signal=40%	2113/710/8792/4792/116379/6283/7099/5740/1370/9971/5320/683/1776/3082/55872/3717/140885/29108/6358/3133/10062/1588/4889/5054/5008/7133/5734/7850/1215/629/6280/80709/2147/3606/7292/51738/54209/338557/728/100/113/4314/725/6346/54/50943/114548/116/3553/11326/5176/4317/6279/64581/6362/28454/118788/414062/4210/719/2358/6348/353514/51284/90865/197358/2207/3569/6369/8482/5294/135/3055/2213/3078/28920/10…
BP	GO:0046634	regulation of alpha-beta T cell activation	91	-0.72407	-2.09865	0.00118343	0.0193561	0.0166667	2861	tags=53%, list=13%, signal=46%	64115/84807/8651/80149/8764/9308/84695/3133/3606/10148/7292/100/4602/50943/114548/149233/11126/3659/3570/3718/3965/11314/284194/135/941/3592/942/729230/246778/654346/3662/257101/6375/10859/64926/3071/3558/3594/30009/5788/54440/3593/864/940/3458/916/7535/6363
BP	GO:0002719	negative regulation of cytokine production involved in immune response	24	-0.724729	-1.71722	0.00428571	0.0457459	0.0393899	2190	tags=54%, list=10%, signal=49%	11213/3456/3162/50943/684/3134/3718/10225/7124/6375/10859/3586/30009
CC	GO:0101003	ficolin-1-rich granule membrane	58	-0.725306	-1.97398	0.00128041	0.0193561	0.0166667	2717	tags=41%, list=12%, signal=36%	6556/23218/140885/84658/2204/5273/374403/2358/2357/8778/2207/7226/11314/1823/3687/101/3689/100049587/338339/10288/3071/79930/170482/1378
BP	GO:0060333	interferon-gamma-mediated signaling pathway	88	-0.725663	-2.0997	0.00118064	0.0193561	0.0166667	3466	tags=52%, list=15%, signal=44%	9111/6737/10379/4938/9021/8651/10346/3665/567/3663/3136/6772/3105/2210/3107/3717/3127/4939/3133/10062/3106/2634/345611/3119/8638/10437/3120/2633/5724/3659/3134/3123/84166/7294/3122/3055/3113/7412/4261/3115/3118/3117/2209/3662/3394/3458
BP	GO:0030101	natural killer cell activation	69	-0.725713	-2.04002	0.00123001	0.0193561	0.0166667	2096	tags=48%, list=9%, signal=44%	3133/3456/2323/3606/4277/149233/57115/201294/3570/3134/5293/7305/3689/3592/10125/84868/100431172/257101/26191/51744/9760/100528032/3558/9437/3952/22914/5788/50615/11151/3593/914/259197/57823
BP	GO:0046635	positive regulation of alpha-beta T cell activation	61	-0.72629	-1.98535	0.00127226	0.0193561	0.0166667	2096	tags=52%, list=9%, signal=48%	84807/8651/9308/3133/3606/10148/7292/100/4602/50943/114548/149233/11126/3570/3965/941/3592/942/729230/6375/64926/3071/3594/5788/54440/3593/864/940/3458/916/7535/6363
BP	GO:0002637	regulation of immunoglobulin production	57	-0.7275	-1.97817	0.00127714	0.0193561	0.0166667	2136	tags=37%, list=9%, signal=33%	933/3133/7292/7293/3596/50943/100141515/90865/3569/2213/7124/6375/3558/3586/30009/5788/54440/940/959/51237/115352
BP	GO:0090022	regulation of neutrophil chemotaxis	29	-0.728002	-1.78512	0.00140252	0.0193561	0.0166667	2614	tags=45%, list=12%, signal=40%	3579/683/728/9750/719/972/5880/6375/3071/3929/1236/6366/6363
BP	GO:0002703	regulation of leukocyte mediated immunity	197	-0.729287	-2.2812	0.00104932	0.0193561	0.0166667	2383	tags=45%, list=11%, signal=41%	7099/3105/3107/1776/84106/3133/3456/3106/6318/7133/3606/7292/3162/5777/5272/725/409/3596/30817/4277/50943/114548/5724/3684/3553/5027/146850/149233/11126/2268/201294/684/3134/3718/3965/100141515/913/2207/3569/11314/387837/911/1178/2213/64127/3689/3592/10125/84868/8807/10225/722/7124/729230/10666/3805/910/5880/8832/6375/10859/6372/100528032/7409/117157/695/3558/9437/3586/3952/3594/7454/22914/30009/…
BP	GO:0060330	regulation of response to interferon-gamma	24	-0.729456	-1.72842	0.00428571	0.0457459	0.0393899	2799	tags=38%, list=12%, signal=33%	9021/8651/6772/3717/10062/345611/84166/7294/3458
BP	GO:0060334	regulation of interferon-gamma-mediated signaling pathway	24	-0.729456	-1.72842	0.00428571	0.0457459	0.0393899	2799	tags=38%, list=12%, signal=33%	9021/8651/6772/3717/10062/345611/84166/7294/3458
BP	GO:0030890	positive regulation of B cell proliferation	41	-0.729548	-1.89514	0.00132275	0.0193561	0.0166667	2421	tags=46%, list=11%, signal=41%	4773/7099/683/7293/100/3574/1880/3596/972/84433/10673/3071/3558/5788/54440/952/59067/115650/115352
BP	GO:0032620	interleukin-17 production	35	-0.730176	-1.84286	0.00134953	0.0193561	0.0166667	2383	tags=60%, list=11%, signal=54%	9466/4615/64115/7099/9971/5008/3606/7292/6346/50943/149233/3569/64127/3592/3071/3558/3593/3458/114836/4063/59067
BP	GO:0002711	positive regulation of T cell mediated immunity	48	-0.730409	-1.95268	0.0012837	0.0193561	0.0166667	3227	tags=54%, list=14%, signal=47%	912/51571/567/3136/3105/3107/3133/3106/3606/7292/50943/114548/3553/5027/149233/3134/913/3569/911/3592/910/6375/3594/5788/54440/3593
BP	GO:0002286	T cell activation involved in immune response	91	-0.730684	-2.11782	0.00118343	0.0193561	0.0166667	2864	tags=51%, list=13%, signal=44%	634/84807/5971/6556/80149/84695/3456/5734/3606/7292/51176/1880/4602/50943/114548/149233/10875/3718/3965/2207/3569/26253/911/2213/282618/941/84868/942/3936/6693/246778/338339/3662/10859/54518/3558/3594/30009/3593/3683/10538/3458/114836/8320/4063/6363
BP	GO:0050869	negative regulation of B cell activation	30	-0.731372	-1.80627	0.00137552	0.0193561	0.0166667	1658	tags=43%, list=7%, signal=40%	4332/50943/3635/11314/7305/2213/7128/695/3586/64092/1493/84174/23495
MF	GO:0035586	purinergic receptor activity	24	-0.731492	-1.73325	0.00428571	0.0457459	0.0393899	3019	tags=62%, list=13%, signal=54%	5031/9127/64805/9934/286530/2857/5724/5027/53829/135/5023/29909/22953/27334/5026
BP	GO:0002285	lymphocyte activation involved in immune response	161	-0.731777	-2.25245	0.00108225	0.0193561	0.0166667	2864	tags=45%, list=13%, signal=40%	634/84807/5971/114770/6556/80149/7099/84695/1015/9156/3456/55619/3955/5734/3606/7292/100/51176/23228/1880/4602/50943/114548/149233/10875/57115/201294/5336/3134/3718/3965/4242/100141515/2207/3569/26253/911/2213/282618/941/84868/942/202309/3936/6693/100431172/246778/338339/3662/257101/1235/51744/10859/54518/3558/3586/3594/30009/5788/11151/3593/3683/940/10538/4064/959/3458/114836/8320/4063/6363/5737…
BP	GO:0001906	cell killing	142	-0.731858	-2.22673	0.00110375	0.0193561	0.0166667	2464	tags=51%, list=11%, signal=46%	6283/3853/3105/3107/10578/8542/1776/3133/3106/6318/2147/3606/5777/5272/409/3596/4277/3684/5027/146850/149233/64581/11126/57115/201294/57817/3134/3965/913/387837/7305/911/2213/3592/10125/84868/8807/100431172/10666/1511/3805/910/4069/3811/6375/10859/6372/4057/100528032/7409/5551/9437/3952/1379/3594/22914/5788/11151/3593/56253/3575/3458/3002/3004/259197/3902/57823/114836/4068/59067/26228/2208/922
BP	GO:0002824	positive regulation of adaptive immune response based on somatic recombination of immune receptors built from immunoglobulin superfamily domains	96	-0.732268	-2.14507	0.00116414	0.0193561	0.0166667	3424	tags=52%, list=15%, signal=44%	9466/958/29126/912/51571/718/84807/6556/567/3136/3105/3107/3133/3106/3606/7292/100/50943/114548/3553/5027/149233/3570/3134/100141515/913/2207/3569/911/920/941/3592/7124/729230/10666/910/10673/6375/695/3558/3594/30009/5788/54440/3593/4049/940/115650/6363/2208
BP	GO:0032607	interferon-alpha production	28	-0.732322	-1.78196	0.00140647	0.0193561	0.0166667	4487	tags=61%, list=20%, signal=49%	8767/7098/23586/54106/64135/9111/3665/3663/6772/7099/51284/197358/84868/51311/3586/4321/23547
BP	GO:0001773	myeloid dendritic cell activation	28	-0.732748	-1.783	0.00140647	0.0193561	0.0166667	2225	tags=61%, list=10%, signal=55%	5971/29108/2323/55509/10077/116071/6688/84868/338339/3662/1794/814/3586/6504/914/10538/10537
BP	GO:0002708	positive regulation of lymphocyte mediated immunity	102	-0.733165	-2.16195	0.00115207	0.0193561	0.0166667	2335	tags=46%, list=10%, signal=41%	3105/3107/3133/3106/3606/7292/4277/50943/114548/3553/5027/149233/11126/3134/100141515/913/2207/3569/911/3592/10125/8807/7124/10666/3805/910/6375/100528032/7409/117157/695/3558/3594/22914/30009/5788/54440/3593/4049/940/56253/259197/3902/114836/4068/59067/2208
BP	GO:0030593	neutrophil chemotaxis	97	-0.733171	-2.15022	0.00116279	0.0193561	0.0166667	2737	tags=56%, list=12%, signal=49%	5142/3579/6354/6361/2921/6364/6283/57580/683/6358/6374/10344/6280/1441/728/6346/6370/6356/2919/3553/6368/6279/6362/6347/6355/9750/414062/719/6348/5293/972/2207/6367/6369/5294/3689/120425/5880/6375/6372/7409/3071/6351/6288/6352/6846/3627/6373/4283/3929/1236/6366/6363/10563
BP	GO:0002821	positive regulation of adaptive immune response	101	-0.733618	-2.16075	0.00115473	0.0193561	0.0166667	3424	tags=51%, list=15%, signal=44%	9466/958/29126/912/51571/718/84807/6556/567/3136/3105/3107/29108/3133/3106/3606/7292/100/50943/114548/3553/5027/149233/3570/3134/100141515/913/2207/3569/911/920/941/3592/8631/7124/729230/10666/910/10673/6375/695/3558/3594/30009/5788/54440/3593/4049/940/115650/6363/2208
BP	GO:0002701	negative regulation of production of molecular mediator of immune response	34	-0.73376	-1.85166	0.0013459	0.0193561	0.0166667	2190	tags=50%, list=10%, signal=45%	11213/933/3456/3162/50943/684/3134/3718/90865/2213/10225/7124/6375/10859/3586/30009/115352
BP	GO:0042093	T-helper cell differentiation	57	-0.733849	-1.99544	0.00127714	0.0193561	0.0166667	2817	tags=49%, list=13%, signal=43%	84807/5971/80149/84695/5734/3606/7292/51176/1880/4602/50943/114548/149233/3718/3569/941/942/6693/246778/3662/3558/3594/30009/3593/10538/114836/4063/6363
BP	GO:0034142	toll-like receptor 4 signaling pathway	34	-0.733876	-1.85195	0.0013459	0.0193561	0.0166667	2819	tags=56%, list=13%, signal=49%	3654/338382/92747/4792/11027/7099/9971/353376/10062/929/3684/118788/23643/3689/7128/26191/4057/79931/3929
CC	GO:0098802	plasma membrane receptor complex	263	-0.733878	-2.32431	0.00103306	0.0193561	0.0166667	2141	tags=49%, list=10%, signal=45%	7036/11117/116443/28516/1134/3682/10148/1136/5777/799/27091/1144/3684/149233/28594/7096/2893/10077/28652/3570/2911/3569/28591/7188/6978/3687/3676/920/282618/2904/3689/3559/8807/28662/28582/926/8631/7018/10333/28602/6976/3359/28667/28610/28692/28585/3560/1439/6983/28664/54518/6974/6977/6966/925/28655/28690/28669/28691/28609/28642/28693/28673/3594/28660/6967/28689/28684/28563/28601/28592/28663/2867…
BP	GO:0034143	regulation of toll-like receptor 4 signaling pathway	19	-0.734476	-1.66566	0.00441826	0.0466138	0.0401371	2780	tags=47%, list=12%, signal=42%	338382/92747/11027/353376/10062/7128/26191/4057/3929
BP	GO:0002822	regulation of adaptive immune response based on somatic recombination of immune receptors built from immunoglobulin superfamily domains	140	-0.734619	-2.23743	0.00110011	0.0193561	0.0166667	3424	tags=51%, list=15%, signal=44%	9466/3566/958/29126/912/51571/718/634/84807/6556/80149/567/3136/84695/3105/3107/3133/3456/3106/7133/3606/7292/5777/100/725/50943/114548/3553/5027/149233/3570/3134/3718/100141515/913/90865/2207/3569/911/1178/2213/920/941/3592/84868/7128/722/7124/729230/246778/10666/910/10673/6375/10859/695/3558/3586/3594/7454/30009/5788/54440/3593/4049/940/3575/1378/115650/6363/339390/2208
BP	GO:0050671	positive regulation of lymphocyte proliferation	127	-0.734646	-2.20983	0.00112108	0.0193561	0.0166667	2421	tags=50%, list=11%, signal=45%	4773/7099/683/29108/3133/2323/3606/10148/7292/7293/100/3574/6708/1880/3596/50943/970/3553/149233/80380/3570/3718/3965/972/199/3569/84433/920/3113/941/3592/3559/7412/84868/942/3115/729230/283234/10288/10673/6375/64926/3071/3558/160365/3952/3594/30835/5788/11151/6352/54440/3593/940/923/959/952/126259/916/7535/59067/115650/115352/6363
BP	GO:0032660	regulation of interleukin-17 production	31	-0.735032	-1.81698	0.00138313	0.0193561	0.0166667	3424	tags=65%, list=15%, signal=55%	9466/4615/64115/7099/5008/3606/7292/6346/50943/149233/3569/64127/3592/3071/3558/3593/3458/114836/4063/59067
BP	GO:0032946	positive regulation of mononuclear cell proliferation	128	-0.735641	-2.21708	0.00111982	0.0193561	0.0166667	2421	tags=51%, list=11%, signal=46%	4773/7099/1435/683/29108/3133/2323/3606/10148/7292/7293/100/3574/6708/1880/3596/50943/970/3553/149233/80380/3570/3718/3965/972/199/3569/84433/920/3113/941/3592/3559/7412/84868/942/3115/729230/283234/10288/10673/6375/64926/3071/3558/160365/3952/3594/30835/5788/11151/6352/54440/3593/940/923/959/952/126259/916/7535/59067/115650/115352/6363
BP	GO:1900015	regulation of cytokine production involved in inflammatory response	39	-0.735656	-1.89047	0.00133156	0.0193561	0.0166667	3401	tags=54%, list=15%, signal=46%	347/4615/27190/80149/7099/140885/29108/7850/2147/113/64581/4210/197358/64127/10333/199713/63940/225/3952/923/115362
BP	GO:0150077	regulation of neuroinflammatory response	31	-0.735684	-1.81859	0.00138313	0.0193561	0.0166667	2035	tags=55%, list=9%, signal=50%	3479/26471/7133/3606/54209/4314/3553/4317/6348/90865/3569/4318/7124/131450/5788/8530/26228
BP	GO:0032649	regulation of interferon-gamma production	98	-0.735738	-2.15576	0.00116414	0.0193561	0.0166667	2965	tags=59%, list=13%, signal=52%	51571/64115/5142/6556/80149/7099/9971/140885/29108/929/3606/10148/7292/50943/3553/149233/64581/11126/57115/80380/3570/3965/51284/90865/7294/284194/3113/282618/3592/10125/84868/3115/10225/7124/729230/246778/10666/654346/51311/26191/51744/6375/10859/100528032/3558/3586/3594/22914/54440/3593/4049/914/3394/916/114836/59067/1236/115650
BP	GO:0034694	response to prostaglandin	31	-0.73601	-1.8194	0.00138313	0.0193561	0.0166667	2000	tags=39%, list=9%, signal=35%	5734/7292/15/54331/5732/8644/5729/1646/5737/1236/6366/6363
BP	GO:0031663	lipopolysaccharide-mediated signaling pathway	55	-0.73679	-1.99901	0.00127226	0.0193561	0.0166667	2819	tags=45%, list=13%, signal=40%	3654/7097/4792/11027/7099/929/654/3606/671/5724/3553/6347/6348/114769/23643/3055/9450/7128/7124/26191/4057/6352/923/4064/3929
BP	GO:0090026	positive regulation of monocyte chemotaxis	18	-0.737082	-1.65782	0.00444444	0.0467695	0.0402712	2065	tags=56%, list=9%, signal=50%	7941/5054/6346/1230/2358/6387/199/729230/6352/3627
BP	GO:0002566	somatic diversification of immune receptors via somatic mutation	18	-0.737184	-1.65805	0.00444444	0.0467695	0.0402712	2251	tags=22%, list=10%, signal=20%	9156/25939/10721/57379
BP	GO:2000353	positive regulation of endothelial cell apoptotic process	19	-0.737298	-1.67206	0.00441826	0.0466138	0.0401371	1555	tags=42%, list=7%, signal=39%	958/7057/6347/11126/8644/3676/356/959
BP	GO:0050852	T cell receptor signaling pathway	195	-0.737336	-2.30393	0.00105152	0.0193561	0.0166667	2864	tags=36%, list=13%, signal=32%	634/84807/5142/11148/80149/5721/5696/55824/84106/10385/3127/10384/1445/5699/5777/11119/3119/100/3120/11118/2633/50943/199920/11126/3635/27040/5336/3123/5698/5293/7294/11314/3122/84433/3937/920/3113/11006/3115/3118/8631/3117/10666/26191/28664/696/695/143471/387357/2533/7454/9402/5788/1493/9840/28653/3932/917/940/28682/53347/3702/919/28755/28589/916/7535/915/50852/1236
BP	GO:0032655	regulation of interleukin-12 production	54	-0.737839	-1.99871	0.00126904	0.0193561	0.0166667	2768	tags=54%, list=12%, signal=47%	7097/3663/7099/11213/7292/409/7057/54/1240/149233/64581/3659/4210/3718/353514/3965/51311/10859/3586/3593/6504/959/3394/201633/3620/3458/4050/1236/6363
MF	GO:0005164	tumor necrosis factor receptor binding	31	-0.738153	-1.82469	0.00138313	0.0193561	0.0166667	2713	tags=52%, list=12%, signal=45%	8744/6772/8743/7292/970/7185/7188/8740/8600/7124/10673/944/356/4049/959/4050
BP	GO:0032647	regulation of interferon-alpha production	27	-0.738852	-1.79532	0.0013986	0.0193561	0.0166667	4487	tags=63%, list=20%, signal=50%	8767/7098/23586/54106/64135/9111/3665/3663/6772/7099/51284/197358/84868/51311/3586/4321/23547
BP	GO:0002260	lymphocyte homeostasis	62	-0.738996	-2.02726	0.00126582	0.0193561	0.0166667	4176	tags=56%, list=19%, signal=46%	4208/11035/55012/4067/836/10312/1831/5366/10603/578/124976/57864/55619/9133/100/6708/50943/5027/27040/3718/3965/972/3559/8740/7128/202309/10673/3071/3558/11151/84636/27240/608/115650/23495
BP	GO:0002369	T cell cytokine production	39	-0.739322	-1.89989	0.00133156	0.0193561	0.0166667	2717	tags=49%, list=12%, signal=43%	6556/567/3456/7133/3606/7292/50943/114548/3553/3134/3569/1178/3592/8807/729230/6375/30009/54440/3593
BP	GO:0032609	interferon-gamma production	110	-0.739393	-2.197	0.00114811	0.0193561	0.0166667	2737	tags=58%, list=12%, signal=51%	51571/64115/5142/6556/80149/7099/9971/140885/29108/929/3606/10148/7292/11119/11118/50943/3553/149233/64581/11126/57115/80380/3570/3965/51284/90865/7294/284194/3113/282618/3592/10125/84868/8807/3115/10225/7124/6693/729230/246778/10666/654346/51311/26191/51744/6375/10859/100528032/3558/3586/3594/22914/54440/3593/4049/914/3394/3702/916/114836/8320/59067/1236/115650
MF	GO:0015026	coreceptor activity	43	-0.739412	-1.94498	0.00130208	0.0193561	0.0166667	1443	tags=37%, list=6%, signal=35%	1237/23643/3676/920/941/942/926/7852/1234/925/10663/940/126259/23547/2838/115350
BP	GO:0032615	interleukin-12 production	56	-0.739886	-2.00876	0.00127551	0.0193561	0.0166667	2768	tags=54%, list=12%, signal=47%	7097/3663/7099/11213/7292/409/7057/54/1240/149233/64581/3659/4210/3718/353514/3965/51311/10859/3586/3952/3593/6504/959/3394/201633/3620/3458/4050/1236/6363
BP	GO:2000514	regulation of CD4-positive, alpha-beta T cell activation	59	-0.740387	-2.01682	0.00128205	0.0193561	0.0166667	2861	tags=53%, list=13%, signal=46%	64115/84807/8651/80149/9308/84695/3606/7292/4602/50943/114548/149233/11126/3718/3965/284194/941/942/246778/654346/3662/6375/3071/3558/3594/30009/54440/3593/864/3458/6363
BP	GO:0002724	regulation of T cell cytokine production	30	-0.74042	-1.82862	0.00137552	0.0193561	0.0166667	2697	tags=50%, list=12%, signal=44%	567/3456/7133/3606/7292/50943/114548/3553/3134/3569/1178/729230/6375/30009/54440
BP	GO:1903039	positive regulation of leukocyte cell-cell adhesion	212	-0.741155	-2.32795	0.00104058	0.0193561	0.0166667	2861	tags=51%, list=13%, signal=45%	64115/3654/84807/8651/3037/11148/8744/2113/8764/9308/140885/29108/10385/3133/1326/1445/3606/10148/7292/5777/100/3574/6708/4602/50943/114548/970/5724/3553/146850/149233/6347/11126/80380/3570/3718/81704/3965/972/199/3569/8876/84433/939/101/64127/3676/920/3113/941/3689/10326/3592/3559/8740/7412/10125/84868/11006/942/3115/8631/8600/7124/729230/283234/10288/10673/6375/10859/64926/100528032/7409/3071/3…
BP	GO:0034501	protein localization to kinetochore	17	-0.742283	-1.64942	0.00451807	0.0472407	0.0406769	2643	tags=35%, list=12%, signal=31%	7272/983/57082/10403/83903/9212
BP	GO:0051023	regulation of immunoglobulin secretion	17	-0.742943	-1.65089	0.00451807	0.0472407	0.0406769	3343	tags=65%, list=15%, signal=55%	958/5950/933/3133/7292/7293/90865/3569/7124/3558/959
BP	GO:0071624	positive regulation of granulocyte chemotaxis	26	-0.74359	-1.79397	0.00141243	0.0193561	0.0166667	1744	tags=42%, list=8%, signal=39%	728/9750/719/972/5880/6375/3071/3929/1236/6366/6363
BP	GO:0002294	CD4-positive, alpha-beta T cell differentiation involved in immune response	59	-0.744015	-2.0267	0.00128205	0.0193561	0.0166667	2817	tags=51%, list=13%, signal=45%	84807/5971/80149/84695/5734/3606/7292/51176/1880/4602/50943/114548/149233/3718/3965/3569/941/942/6693/246778/3662/3558/3594/30009/3593/10538/3458/114836/4063/6363
BP	GO:0050856	regulation of T cell receptor signaling pathway	39	-0.744626	-1.91352	0.00133156	0.0193561	0.0166667	2172	tags=36%, list=10%, signal=32%	10385/5777/100/2633/11126/11314/11006/10666/26191/9840/3932/53347/50852/1236
BP	GO:0050870	positive regulation of T cell activation	198	-0.744631	-2.32793	0.00105152	0.0193561	0.0166667	2252	tags=47%, list=10%, signal=43%	140885/29108/10385/3133/1326/1445/3606/10148/7292/5777/100/3574/6708/4602/50943/114548/970/3553/146850/149233/6347/11126/80380/3570/3718/81704/3965/972/199/3569/8876/84433/939/101/64127/920/3113/941/10326/3592/3559/8740/7412/10125/84868/11006/942/3115/8600/729230/283234/10288/10673/6375/10859/64926/100528032/7409/3071/3558/160365/3952/3594/22914/30835/9402/5788/1493/11151/6352/54440/9840/3593/393…
BP	GO:0002819	regulation of adaptive immune response	155	-0.74525	-2.28463	0.00108578	0.0193561	0.0166667	2965	tags=50%, list=13%, signal=43%	51571/718/634/84807/3665/6556/80149/567/3136/8764/84695/3105/3107/29108/3133/3456/3106/7133/3606/7292/5777/100/113/725/50943/114548/3553/5027/149233/11126/3659/3570/3134/3718/100141515/913/90865/2207/3569/911/1178/2213/920/941/3592/84868/7128/8631/722/7124/729230/246778/10666/910/10673/6375/10859/246/695/3558/3586/3594/7454/30009/64092/5788/54440/3593/4049/940/3575/962/1378/115650/6363/339390/2208
BP	GO:0001782	B cell homeostasis	30	-0.745369	-1.84084	0.00137552	0.0193561	0.0166667	4176	tags=57%, list=19%, signal=46%	4208/55012/4067/836/10603/578/124976/55619/100/50943/972/7128/202309/10673/3071/115650/23495
BP	GO:0002323	natural killer cell activation involved in immune response	17	-0.745468	-1.6565	0.00451807	0.0472407	0.0406769	2755	tags=59%, list=12%, signal=52%	114770/3456/57115/201294/3134/100431172/257101/51744/11151/3593
BP	GO:0016446	somatic hypermutation of immunoglobulin genes	17	-0.746448	-1.65868	0.00301205	0.0353797	0.0304639	2251	tags=24%, list=10%, signal=21%	9156/25939/10721/57379
BP	GO:0002534	cytokine production involved in inflammatory response	42	-0.746845	-1.94769	0.0013245	0.0193561	0.0166667	3401	tags=55%, list=15%, signal=47%	347/4615/27190/80149/7099/140885/29108/7850/2147/113/64581/4210/197358/64127/10225/10333/199713/63940/225/3952/923/115362/3620
BP	GO:0002709	regulation of T cell mediated immunity	69	-0.74701	-2.09989	0.00123001	0.0193561	0.0166667	2965	tags=52%, list=13%, signal=45%	51571/634/567/3136/3105/3107/3133/3456/3106/7133/3606/7292/50943/114548/3553/5027/149233/3134/913/3569/911/1178/2213/3592/729230/910/6375/10859/3594/7454/30009/5788/54440/3593/3575/339390
BP	GO:0002312	B cell activation involved in immune response	69	-0.747031	-2.09994	0.00123001	0.0193561	0.0166667	2383	tags=39%, list=11%, signal=35%	7099/1015/9156/3456/55619/3955/7292/100/23228/1880/50943/5336/4242/100141515/2213/202309/1235/3558/3586/30009/5788/940/10538/4064/959/57379/930
BP	GO:0061756	leukocyte adhesion to vascular endothelial cell	38	-0.747258	-1.90938	0.00134228	0.0193561	0.0166667	2819	tags=50%, list=13%, signal=44%	3654/2113/119/3695/6403/6370/5724/6387/3676/3689/7412/6404/7124/6693/729230/8174/3952/6402/6366
BP	GO:0001774	microglial cell activation	43	-0.747443	-1.9661	0.00130208	0.0193561	0.0166667	1763	tags=51%, list=8%, signal=47%	3717/54209/728/3596/3684/4317/2358/6348/51284/90865/199/3569/7305/3689/10333/7124/712/51311/5788/8530/3458/26228
BP	GO:0002269	leukocyte activation involved in inflammatory response	43	-0.747443	-1.9661	0.00130208	0.0193561	0.0166667	1763	tags=51%, list=8%, signal=47%	3717/54209/728/3596/3684/4317/2358/6348/51284/90865/199/3569/7305/3689/10333/7124/712/51311/5788/8530/3458/26228
BP	GO:0002827	positive regulation of T-helper 1 type immune response	20	-0.748119	-1.69465	0.00149701	0.0193561	0.0166667	1880	tags=75%, list=8%, signal=69%	8767/51561/8809/9466/6556/3606/3553/149233/3570/941/729230/6375/3594/3593/6363
BP	GO:0002755	MyD88-dependent toll-like receptor signaling pathway	35	-0.74858	-1.88931	0.00134953	0.0193561	0.0166667	3251	tags=49%, list=14%, signal=42%	4615/3654/7097/3665/7099/11213/929/146722/7096/3659/51284/23643/11314/10333/51311/695/81793
BP	GO:0002686	negative regulation of leukocyte migration	45	-0.749854	-1.98565	0.00129032	0.0193561	0.0166667	2466	tags=49%, list=11%, signal=44%	11240/11117/1588/5734/3204/3162/100/6370/6347/257144/26585/9750/6387/90865/11314/131450/100528032/56833/22914/2841/6366/26228
MF	GO:0019865	immunoglobulin binding	24	-0.749871	-1.7768	0.00142857	0.0193561	0.0166667	2427	tags=67%, list=11%, signal=60%	11027/2210/933/2215/2212/9103/2206/2204/2207/2214/2213/920/2209/3512/931/2208
BP	GO:0002287	alpha-beta T cell activation involved in immune response	60	-0.750278	-2.04973	0.00127065	0.0193561	0.0166667	2817	tags=52%, list=13%, signal=45%	84807/5971/80149/84695/5734/3606/7292/51176/1880/4602/50943/114548/149233/3718/3965/3569/941/942/6693/246778/3662/3558/3594/30009/3593/10538/3458/114836/8320/4063/6363
BP	GO:0002293	alpha-beta T cell differentiation involved in immune response	60	-0.750278	-2.04973	0.00127065	0.0193561	0.0166667	2817	tags=52%, list=13%, signal=45%	84807/5971/80149/84695/5734/3606/7292/51176/1880/4602/50943/114548/149233/3718/3965/3569/941/942/6693/246778/3662/3558/3594/30009/3593/10538/3458/114836/8320/4063/6363
BP	GO:0048245	eosinophil chemotaxis	20	-0.750673	-1.70043	0.00149701	0.0193561	0.0166667	3701	tags=75%, list=16%, signal=63%	6360/6357/7857/6354/10344/6346/6356/6368/6347/6355/6348/6367/6369/6351/6352
BP	GO:0032623	interleukin-2 production	61	-0.751128	-2.05325	0.00127226	0.0193561	0.0166667	2737	tags=48%, list=12%, signal=42%	5142/6556/9308/89795/9971/3606/2633/64170/50943/3553/11326/64581/2207/84433/920/941/84868/942/7128/729230/3662/6375/30009/5788/54440/940/919/916/3902
BP	GO:0042088	T-helper 1 type immune response	43	-0.751564	-1.97694	0.00130208	0.0193561	0.0166667	2770	tags=63%, list=12%, signal=55%	602/9466/3566/5971/6556/7099/3606/10148/7292/51176/3553/149233/3570/3718/10068/90865/941/3592/84868/8807/6693/729230/246778/6375/3594/3593/6363
CC	GO:0009897	external side of plasma membrane	368	-0.751691	-2.41314	0.00101215	0.0193561	0.0166667	2404	tags=52%, list=11%, signal=47%	64805/7099/3105/3107/55867/2159/84966/10385/118429/7036/3133/6403/3106/2323/3682/10384/929/5156/2147/10148/390243/7293/290/55068/2244/11119/1441/100/2352/7472/3596/11118/4277/7057/9034/3684/51554/5027/2206/149233/1230/1237/28454/945/2350/2219/3568/80380/3570/3134/3497/89766/6387/913/972/2207/2214/6978/1438/8482/387837/939/911/2213/5104/920/941/2674/3689/3559/7412/9332/942/2015/7018/7124/131450/72…
BP	GO:0032743	positive regulation of interleukin-2 production	30	-0.751792	-1.8567	0.00137552	0.0193561	0.0166667	1505	tags=47%, list=7%, signal=44%	5142/9308/3553/64581/84433/920/941/942/729230/3662/5788/54440/940/916
BP	GO:2000107	negative regulation of leukocyte apoptotic process	46	-0.752235	-1.99397	0.00130039	0.0193561	0.0166667	2734	tags=50%, list=12%, signal=44%	3665/3579/57864/100/3718/81704/6387/972/2207/939/64127/171558/9212/3059/10859/1234/3558/6352/3575/3620/1236/6366/6363
BP	GO:0035456	response to interferon-beta	25	-0.752674	-1.79598	0.00143266	0.0193561	0.0166667	3206	tags=56%, list=14%, signal=48%	3455/10410/10581/6772/3428/54739/3456/345611/8519/4332/3659/684/149628/9447
BP	GO:0002706	regulation of lymphocyte mediated immunity	145	-0.753341	-2.29861	0.00109529	0.0193561	0.0166667	2335	tags=49%, list=10%, signal=44%	3105/3107/3133/3456/3106/6318/7133/3606/7292/5777/5272/725/409/4277/50943/114548/3553/5027/146850/149233/11126/3134/3965/100141515/913/2207/3569/387837/911/1178/2213/3592/10125/84868/8807/10225/722/7124/729230/10666/3805/910/6375/10859/100528032/7409/117157/695/3558/9437/3586/3952/3594/7454/22914/30009/5788/54440/3593/4049/940/56253/3575/259197/3902/114836/1378/4068/59067/339390/2208
BP	GO:0002697	regulation of immune effector process	436	-0.753775	-2.42676	0.00100301	0.0193561	0.0166667	2383	tags=46%, list=11%, signal=42%	7099/84695/1370/3105/3107/1776/84106/89870/29108/11213/933/3133/3456/3106/6318/7133/629/2147/3606/7292/3162/7293/5777/5272/728/725/409/4602/3596/30817/4277/50943/114548/5724/3684/3553/11326/5027/146850/149233/28454/10875/11126/57115/2268/201294/60489/10077/684/719/3134/3718/3965/100141515/913/972/90865/2207/3569/11314/8482/387837/911/1178/2213/3078/28920/64127/282618/941/3689/3592/3559/10125/8486…
BP	GO:1902624	positive regulation of neutrophil migration	29	-0.753998	-1.84886	0.00140252	0.0193561	0.0166667	1744	tags=52%, list=8%, signal=48%	4267/3576/3579/728/9750/719/972/101/5880/6375/3071/3929/1236/6366/6363
BP	GO:0034116	positive regulation of heterotypic cell-cell adhesion	16	-0.755502	-1.67584	0.00447094	0.0469277	0.0404074	1833	tags=44%, list=8%, signal=40%	2244/3553/8631/7124/246/3586/3932
BP	GO:0032613	interleukin-10 production	55	-0.755508	-2.0498	0.00127226	0.0193561	0.0166667	2861	tags=56%, list=13%, signal=49%	64115/7097/9308/7099/3082/29108/7292/54209/50943/4317/149233/64581/80380/3718/353514/3965/2207/284194/7305/2213/64127/654346/3662/6375/10859/54440/3593/940/959/201633/3620
BP	GO:0045622	regulation of T-helper cell differentiation	34	-0.755848	-1.9074	0.0013459	0.0193561	0.0166667	2817	tags=56%, list=13%, signal=49%	84807/80149/84695/3606/7292/4602/50943/114548/149233/3718/941/942/246778/3662/3558/3594/30009/3593/6363
BP	GO:0001912	positive regulation of leukocyte mediated cytotoxicity	56	-0.755926	-2.05231	0.00127551	0.0193561	0.0166667	2697	tags=61%, list=12%, signal=54%	567/3136/3105/3107/3133/3106/4277/3684/5027/149233/11126/3134/913/7305/911/3592/10125/8807/10666/910/6375/100528032/7409/3594/22914/5788/3593/56253/259197/3902/114836/4068/59067/26228
BP	GO:0002902	regulation of B cell apoptotic process	18	-0.756001	-1.70038	0.00296296	0.0349033	0.0300537	1743	tags=33%, list=8%, signal=31%	100/972/9212/695/3558/3586
BP	GO:0051249	regulation of lymphocyte activation	457	-0.7561	-2.43779	0.00100301	0.0193561	0.0166667	2421	tags=47%, list=11%, signal=43%	4773/55824/7099/84695/64600/683/140885/29108/57864/10385/933/3133/150372/3456/2323/1326/7133/1445/3606/10148/7292/7293/5777/100/3574/6708/4332/1880/4602/3596/50943/114548/970/3553/11326/146850/149233/64581/6347/28454/10875/11126/57115/3635/3659/27040/9750/51083/80380/7940/3570/3134/3718/81704/3965/3497/3111/8784/22806/972/199/3569/11314/8876/84433/284194/7305/135/939/1178/2213/101/64127/920/3113/…
BP	GO:0035590	purinergic nucleotide receptor signaling pathway	21	-0.757681	-1.73993	0.0014881	0.0193561	0.0166667	3019	tags=67%, list=13%, signal=58%	5031/9127/64805/9934/286530/2857/5724/5027/53829/5023/29909/22953/27334/5026
BP	GO:2000316	regulation of T-helper 17 type immune response	20	-0.758546	-1.71826	0.00149701	0.0193561	0.0166667	3424	tags=65%, list=15%, signal=55%	51561/10892/9466/84807/80149/84695/50943/114548/149233/3558/3594/30009/3593
BP	GO:0030888	regulation of B cell proliferation	61	-0.758575	-2.0736	0.00127226	0.0193561	0.0166667	2421	tags=51%, list=11%, signal=45%	4773/7099/683/933/7293/100/3574/4332/1880/3596/3635/22806/972/11314/84433/7305/2213/10673/3071/695/3558/3586/5788/1493/54440/952/59067/51237/115650/23495/115352
BP	GO:0046633	alpha-beta T cell proliferation	33	-0.758716	-1.90233	0.0013459	0.0193561	0.0166667	2861	tags=64%, list=13%, signal=56%	29126/64115/2000/8764/3133/3606/10148/7292/3659/3965/284194/729230/654346/6375/64926/1794/5788/3593/940/916/7535
BP	GO:2000404	regulation of T cell migration	42	-0.758858	-1.97902	0.0013245	0.0193561	0.0166667	2510	tags=50%, list=11%, signal=45%	8764/6364/29108/9750/81704/6387/199/101/3676/8740/6693/131450/729230/1235/6375/6352/6846/3627/326/6366/10563
BP	GO:0035455	response to interferon-alpha	20	-0.759777	-1.72105	0.00149701	0.0193561	0.0166667	3644	tags=55%, list=16%, signal=46%	3433/3455/10410/10581/3437/27074/4600/8519/684/6770/149628
BP	GO:0046640	regulation of alpha-beta T cell proliferation	30	-0.760488	-1.87818	0.00137552	0.0193561	0.0166667	2861	tags=63%, list=13%, signal=55%	29126/64115/8764/3133/3606/10148/7292/3659/3965/284194/729230/654346/6375/64926/5788/3593/940/916/7535
BP	GO:0072677	eosinophil migration	24	-0.760496	-1.80197	0.00142857	0.0193561	0.0166667	2747	tags=75%, list=12%, signal=66%	6360/6357/7857/6354/5734/10344/6346/6356/6368/6347/6355/6348/11314/6367/6369/101/6351/6352
BP	GO:0002292	T cell differentiation involved in immune response	67	-0.760689	-2.13208	0.00123305	0.0193561	0.0166667	2817	tags=54%, list=13%, signal=47%	84807/5971/80149/84695/5734/3606/7292/51176/1880/4602/50943/114548/149233/10875/3718/3965/2207/3569/26253/282618/941/942/6693/246778/338339/3662/3558/3594/30009/3593/10538/3458/114836/8320/4063/6363
BP	GO:0050858	negative regulation of antigen receptor-mediated signaling pathway	27	-0.761387	-1.85007	0.0013986	0.0193561	0.0166667	2172	tags=52%, list=10%, signal=47%	634/10385/933/5777/23228/2633/11126/9404/11314/2213/11006/26191/53347/115352
BP	GO:0048535	lymph node development	17	-0.762247	-1.69379	0.00150602	0.0193561	0.0166667	2551	tags=47%, list=11%, signal=42%	8792/124976/10630/9760/4049/3575/4050/643
BP	GO:0032663	regulation of interleukin-2 production	53	-0.762568	-2.06109	0.00127551	0.0193561	0.0166667	2737	tags=47%, list=12%, signal=42%	5142/9308/89795/9971/2633/64170/50943/3553/11326/64581/84433/920/941/84868/942/7128/729230/3662/6375/30009/5788/54440/940/916/3902
BP	GO:0002714	positive regulation of B cell mediated immunity	34	-0.762778	-1.92489	0.0013459	0.0193561	0.0166667	2096	tags=41%, list=9%, signal=37%	3133/7292/100141515/2207/7124/10666/6375/695/3558/30009/5788/4049/940/2208
BP	GO:0002891	positive regulation of immunoglobulin mediated immune response	34	-0.762778	-1.92489	0.0013459	0.0193561	0.0166667	2096	tags=41%, list=9%, signal=37%	3133/7292/100141515/2207/7124/10666/6375/695/3558/30009/5788/4049/940/2208
BP	GO:0043032	positive regulation of macrophage activation	21	-0.763051	-1.75226	0.0014881	0.0193561	0.0166667	2383	tags=67%, list=11%, signal=60%	1050/3566/7099/54209/3596/7057/4317/6348/90865/84868/10333/3586/3929/26228
BP	GO:0032729	positive regulation of interferon-gamma production	65	-0.763096	-2.12122	0.00123916	0.0193561	0.0166667	2737	tags=65%, list=12%, signal=57%	5142/6556/7099/29108/929/3606/10148/7292/3553/149233/64581/11126/3570/3965/51284/7294/3113/282618/3592/10125/84868/3115/7124/729230/246778/10666/51311/26191/51744/100528032/3558/3594/22914/54440/3593/4049/914/3394/916/114836/59067/115650
BP	GO:2000401	regulation of lymphocyte migration	61	-0.763539	-2.08717	0.00127226	0.0193561	0.0166667	2547	tags=52%, list=11%, signal=47%	6354/8764/6364/11240/29108/6793/148823/6347/257144/9750/6348/81704/6387/199/101/3676/8740/6693/131450/729230/1235/8174/6375/100528032/6351/22914/6352/6846/3627/326/6366/10563
BP	GO:0002712	regulation of B cell mediated immunity	48	-0.764981	-2.04511	0.0012837	0.0193561	0.0166667	2096	tags=44%, list=9%, signal=40%	3133/7292/5777/725/50943/100141515/2207/2213/722/7124/10666/6375/695/3558/3586/30009/5788/4049/940/1378/2208
BP	GO:0002889	regulation of immunoglobulin mediated immune response	48	-0.764981	-2.04511	0.0012837	0.0193561	0.0166667	2096	tags=44%, list=9%, signal=40%	3133/7292/5777/725/50943/100141515/2207/2213/722/7124/10666/6375/695/3558/3586/30009/5788/4049/940/1378/2208
BP	GO:0006959	humoral immune response	285	-0.765253	-2.43356	0.00102564	0.0193561	0.0166667	2497	tags=61%, list=11%, signal=55%	2921/9308/6283/3853/1370/5320/683/10578/9156/1675/124976/6480/3133/3456/6374/629/6280/5699/2147/10148/5777/2244/54209/3119/728/725/3574/671/1880/5648/2919/3553/11326/6279/6347/28454/57115/2219/719/3497/5266/3569/2213/3078/28920/715/6039/722/7124/716/729230/3848/730/1511/3495/712/4069/3503/714/1235/713/5199/28473/6372/4057/717/28414/1379/28455/729/28424/5788/28449/3494/28813/28822/28452/28412/3627…
BP	GO:0042533	tumor necrosis factor biosynthetic process	29	-0.765595	-1.8773	0.00140252	0.0193561	0.0166667	2383	tags=55%, list=11%, signal=49%	7099/3717/943/51738/64170/7057/64581/7096/7305/1536/6693/729230/10859/3586/3458/3929
BP	GO:0042534	regulation of tumor necrosis factor biosynthetic process	29	-0.765595	-1.8773	0.00140252	0.0193561	0.0166667	2383	tags=55%, list=11%, signal=49%	7099/3717/943/51738/64170/7057/64581/7096/7305/1536/6693/729230/10859/3586/3458/3929
BP	GO:0032633	interleukin-4 production	33	-0.765777	-1.92004	0.0013459	0.0193561	0.0166667	2496	tags=55%, list=11%, signal=49%	9308/3133/7292/51176/50943/114548/3965/90865/2207/84868/942/3662/160365/54440/940/959/3702/916
BP	GO:1990868	response to chemokine	94	-0.767034	-2.24147	0.00116822	0.0193561	0.0166667	3181	tags=68%, list=14%, signal=59%	6360/3577/6091/10019/6357/3576/2859/2920/7032/1232/80149/3579/6354/6361/2921/6364/11240/6358/6374/7066/10344/54209/6346/6370/6356/9034/1240/2919/6368/51554/1230/6362/1237/6347/6355/9750/414062/6348/81704/6387/6367/6369/2532/729230/1235/7852/6375/6372/6351/1234/1233/2833/10663/6352/6846/3627/6373/4283/2829/1236/6366/643/6363/10563
BP	GO:1990869	cellular response to chemokine	94	-0.767034	-2.24147	0.00116822	0.0193561	0.0166667	3181	tags=68%, list=14%, signal=59%	6360/3577/6091/10019/6357/3576/2859/2920/7032/1232/80149/3579/6354/6361/2921/6364/11240/6358/6374/7066/10344/54209/6346/6370/6356/9034/1240/2919/6368/51554/1230/6362/1237/6347/6355/9750/414062/6348/81704/6387/6367/6369/2532/729230/1235/7852/6375/6372/6351/1234/1233/2833/10663/6352/6846/3627/6373/4283/2829/1236/6366/643/6363/10563
BP	GO:0008037	cell recognition	192	-0.767154	-2.39804	0.00105042	0.0193561	0.0166667	1457	tags=40%, list=6%, signal=37%	64581/28454/2350/2219/81704/3497/8851/84329/5047/84868/10666/3495/3503/7852/124626/28473/1794/5551/28414/28455/30835/28424/28449/3494/28452/28412/28834/28408/3542/28401/3507/923/56253/921/28448/3502/28444/28457/28464/28391/3539/3500/28420/259197/3538/3493/28466/28467/28468/28442/28638/28439/28445/388077/28423/3514/28394/28392/28434/28388/1236/100423062/28461/6366/3543/28395/28396/28400/28409/3501…
MF	GO:0001614	purinergic nucleotide receptor activity	20	-0.767169	-1.7378	0.00149701	0.0193561	0.0166667	3019	tags=70%, list=13%, signal=61%	5031/9127/64805/9934/286530/2857/5724/5027/53829/5023/29909/22953/27334/5026
MF	GO:0016502	nucleotide receptor activity	20	-0.767169	-1.7378	0.00149701	0.0193561	0.0166667	3019	tags=70%, list=13%, signal=61%	5031/9127/64805/9934/286530/2857/5724/5027/53829/5023/29909/22953/27334/5026
BP	GO:0002381	immunoglobulin production involved in immunoglobulin mediated immune response	52	-0.767548	-2.06793	0.00128535	0.0193561	0.0166667	2251	tags=37%, list=10%, signal=33%	9156/7292/3119/50943/10875/100141515/202309/1235/6375/695/3558/3586/30009/5788/940/10538/959/5452/57379
BP	GO:2000516	positive regulation of CD4-positive, alpha-beta T cell activation	35	-0.767631	-1.93739	0.00134953	0.0193561	0.0166667	2817	tags=57%, list=13%, signal=50%	84807/8651/9308/3606/7292/4602/50943/114548/149233/11126/3965/941/942/6375/3071/3594/54440/3593/3458/6363
BP	GO:0002438	acute inflammatory response to antigenic stimulus	19	-0.767994	-1.74167	0.00147275	0.0193561	0.0166667	2953	tags=53%, list=13%, signal=46%	718/3579/3133/4889/116/2207/2213/695/923/1236
BP	GO:0072678	T cell migration	61	-0.768852	-2.10169	0.00127226	0.0193561	0.0166667	2510	tags=54%, list=11%, signal=48%	8764/6364/29108/3695/64005/10344/1880/6347/9750/6348/81704/6387/5293/199/5294/101/3676/8740/6693/131450/729230/1235/6375/2833/6352/6846/3627/6373/7535/326/2838/6366/10563
BP	GO:0043372	positive regulation of CD4-positive, alpha-beta T cell differentiation	29	-0.76944	-1.88673	0.00140252	0.0193561	0.0166667	2817	tags=62%, list=13%, signal=54%	84807/8651/9308/3606/7292/4602/50943/114548/149233/3965/941/942/3071/3594/54440/3593/3458/6363
BP	GO:0001910	regulation of leukocyte mediated cytotoxicity	78	-0.769471	-2.1997	0.00120482	0.0193561	0.0166667	2335	tags=65%, list=10%, signal=59%	51571/634/567/3136/3105/3107/1776/3133/3106/6318/5272/409/4277/3684/5027/146850/149233/11126/3134/3965/913/387837/7305/911/2213/3592/10125/84868/8807/10666/3805/910/6375/10859/6372/100528032/7409/9437/3952/3594/22914/5788/3593/56253/3575/259197/3902/114836/4068/59067/26228
BP	GO:0002483	antigen processing and presentation of endogenous peptide antigen	15	-0.770269	-1.68574	0.00455927	0.047249	0.0406841	3748	tags=73%, list=17%, signal=61%	51752/6892/567/3136/3105/3107/3133/3106/6891/6890/3134
BP	GO:0019885	antigen processing and presentation of endogenous peptide antigen via MHC class I	15	-0.770269	-1.68574	0.00455927	0.047249	0.0406841	3748	tags=73%, list=17%, signal=61%	51752/6892/567/3136/3105/3107/3133/3106/6891/6890/3134
BP	GO:0035458	cellular response to interferon-beta	17	-0.770574	-1.71229	0.00150602	0.0193561	0.0166667	2498	tags=47%, list=11%, signal=42%	6772/3428/3456/345611/4332/3659/149628/9447
BP	GO:0019883	antigen processing and presentation of endogenous antigen	22	-0.770635	-1.79132	0.00146199	0.0193561	0.0166667	3748	tags=73%, list=17%, signal=61%	51752/912/6892/567/3136/3105/3107/3133/3106/6891/6890/3134/913/972/911/910
BP	GO:0002825	regulation of T-helper 1 type immune response	27	-0.770689	-1.87267	0.0013986	0.0193561	0.0166667	1880	tags=67%, list=8%, signal=61%	9466/3566/6556/3606/7292/3553/149233/3570/3718/90865/941/84868/729230/246778/6375/3594/3593/6363
BP	GO:0043370	regulation of CD4-positive, alpha-beta T cell differentiation	46	-0.771004	-2.04372	0.00130039	0.0193561	0.0166667	2817	tags=57%, list=13%, signal=50%	84807/8651/80149/9308/84695/3606/7292/4602/50943/114548/149233/3718/3965/941/942/246778/3662/3071/3558/3594/30009/54440/3593/864/3458/6363
BP	GO:0031343	positive regulation of cell killing	67	-0.771174	-2.16147	0.00123305	0.0193561	0.0166667	2697	tags=60%, list=12%, signal=53%	567/3136/3105/3107/3133/3106/4277/3684/5027/149233/64581/11126/57115/3134/913/7305/911/3592/10125/8807/10666/910/6375/100528032/7409/5551/3594/22914/5788/3593/56253/3458/259197/3902/114836/4068/59067/26228/2208/922
BP	GO:0032733	positive regulation of interleukin-10 production	36	-0.771496	-1.95535	0.0013459	0.0193561	0.0166667	2768	tags=58%, list=12%, signal=51%	7097/9308/7099/3082/29108/7292/54209/64581/353514/3965/2207/284194/64127/654346/3662/6375/54440/3593/940/959/201633
BP	GO:0031341	regulation of cell killing	97	-0.772684	-2.2661	0.00116279	0.0193561	0.0166667	2406	tags=58%, list=11%, signal=52%	3853/3105/3107/1776/3133/3106/6318/5272/409/3596/4277/3684/5027/146850/149233/64581/11126/57115/3134/3965/913/387837/7305/911/2213/3592/10125/84868/8807/10666/3805/910/6375/10859/6372/100528032/7409/5551/9437/3952/1379/3594/22914/5788/3593/56253/3575/3458/259197/3902/114836/4068/59067/26228/2208/922
BP	GO:0032653	regulation of interleukin-10 production	52	-0.773216	-2.08321	0.00128535	0.0193561	0.0166667	2861	tags=60%, list=13%, signal=52%	64115/7097/9308/7099/3082/29108/7292/54209/50943/4317/149233/64581/80380/3718/353514/3965/2207/284194/7305/2213/64127/654346/3662/6375/10859/54440/3593/940/959/201633/3620
BP	GO:0002335	mature B cell differentiation	24	-0.773361	-1.83246	0.00142857	0.0193561	0.0166667	2284	tags=54%, list=10%, signal=49%	1015/55619/3955/100/23228/1880/5336/4242/100141515/2213/56833/5452/930
BP	GO:0045342	MHC class II biosynthetic process	14	-0.773817	-1.66056	0.00465116	0.047838	0.0411913	2717	tags=71%, list=12%, signal=63%	3565/113277/5196/6556/7099/3717/6688/4261/3586/3458
BP	GO:0090023	positive regulation of neutrophil chemotaxis	24	-0.773934	-1.83381	0.00142857	0.0193561	0.0166667	1744	tags=46%, list=8%, signal=42%	728/9750/719/972/5880/6375/3071/3929/1236/6366/6363
BP	GO:0001909	leukocyte mediated cytotoxicity	106	-0.774065	-2.29253	0.00115473	0.0193561	0.0166667	2335	tags=56%, list=10%, signal=50%	3105/3107/1776/3133/3106/6318/2147/3606/5777/5272/409/4277/3684/5027/146850/149233/11126/201294/3134/3965/913/387837/7305/911/2213/3592/10125/84868/8807/100431172/10666/1511/3805/910/3811/6375/10859/6372/100528032/7409/5551/9437/3952/3594/22914/5788/11151/3593/56253/3575/3002/3004/259197/3902/57823/114836/4068/59067/26228
BP	GO:0002437	inflammatory response to antigenic stimulus	42	-0.77429	-2.01927	0.0013245	0.0193561	0.0166667	2096	tags=50%, list=9%, signal=45%	718/3579/3133/4889/10800/116/968/3568/2207/2213/3559/10125/7124/695/3586/3593/4049/940/923/171389/1236
BP	GO:0042108	positive regulation of cytokine biosynthetic process	65	-0.77445	-2.15278	0.00123916	0.0193561	0.0166667	2383	tags=55%, list=11%, signal=50%	7099/3717/943/10148/3162/7057/5724/3553/64581/7096/3659/51284/972/3569/84433/7305/920/941/1536/942/10333/7124/6693/729230/246778/3662/51311/5788/3593/940/3458/4050/916/3929/59067/115650
BP	GO:0002823	negative regulation of adaptive immune response based on somatic recombination of immune receptors built from immunoglobulin superfamily domains	39	-0.775418	-1.99264	0.00133156	0.0193561	0.0166667	2864	tags=62%, list=13%, signal=54%	9466/3566/634/80149/84695/3456/7292/5777/725/50943/3134/3718/90865/2213/84868/722/6375/10859/3558/30009/5788/3575/1378/339390
MF	GO:0030169	low-density lipoprotein particle binding	15	-0.775523	-1.69724	0.00455927	0.047249	0.0406841	2714	tags=47%, list=12%, signal=41%	3990/81035/23166/54209/7057/4481/55576
BP	GO:0045672	positive regulation of osteoclast differentiation	23	-0.775703	-1.8149	0.00145349	0.0193561	0.0166667	2337	tags=57%, list=10%, signal=51%	133308/1435/128506/54209/133522/149233/1230/7305/8600/7124/5457/3593/3458
BP	GO:0045954	positive regulation of natural killer cell mediated cytotoxicity	30	-0.77576	-1.9159	0.00137552	0.0193561	0.0166667	1568	tags=60%, list=7%, signal=56%	3133/4277/11126/3134/3592/10125/8807/10666/100528032/7409/22914/3593/56253/259197/3902/114836/4068/59067
BP	GO:0042100	B cell proliferation	81	-0.775796	-2.21765	0.00120192	0.0193561	0.0166667	2421	tags=53%, list=11%, signal=48%	4773/7099/683/933/3456/7293/100/3574/51176/23228/4332/1880/3596/970/3635/22806/972/11314/84433/7305/2213/202309/10673/3071/695/3558/3586/5788/1493/54440/4064/959/952/3575/59067/51237/931/115650/23495/115352/973/1380/930
BP	GO:0042102	positive regulation of T cell proliferation	92	-0.776337	-2.2522	0.00118343	0.0193561	0.0166667	2225	tags=57%, list=10%, signal=51%	29108/3133/3606/10148/7292/6708/50943/970/3553/149233/80380/3570/3718/3965/199/3569/84433/920/3113/941/3592/3559/7412/84868/942/3115/729230/283234/10288/10673/6375/64926/3071/3558/160365/3952/3594/30835/5788/11151/6352/54440/3593/940/923/959/126259/916/7535/59067/115650/6363
BP	GO:0001914	regulation of T cell mediated cytotoxicity	33	-0.776479	-1.94687	0.0013459	0.0193561	0.0166667	3227	tags=70%, list=14%, signal=60%	912/51571/634/567/3136/3105/3107/3133/3106/5027/149233/3134/913/911/2213/3592/910/6375/10859/3594/5788/3593/3575
BP	GO:0002360	T cell lineage commitment	26	-0.776685	-1.87381	0.00141243	0.0193561	0.0166667	1721	tags=50%, list=8%, signal=46%	84695/3574/50943/149233/3569/6693/3662/3594/30009/3593/10538/114836/4063
BP	GO:0032673	regulation of interleukin-4 production	27	-0.777245	-1.88861	0.0013986	0.0193561	0.0166667	2496	tags=59%, list=11%, signal=53%	9308/3133/7292/51176/50943/114548/3965/90865/2207/84868/942/3662/54440/940/959/916
BP	GO:0050867	positive regulation of cell activation	363	-0.777459	-2.49323	0.00101317	0.0193561	0.0166667	2260	tags=51%, list=10%, signal=47%	11027/4773/7099/683/3717/140885/29108/10385/3133/6403/2323/1326/1445/3606/10148/7292/7293/5777/54209/100/3574/6708/1880/4602/3596/7057/10630/50943/114548/970/5724/3684/3553/146850/4317/149233/64581/6347/28454/11126/3635/2268/80380/3570/3134/3718/6348/81704/353514/3965/3497/972/90865/2207/199/3569/8876/84433/7305/939/101/64127/920/3113/941/3689/10326/3592/3559/8740/7412/10125/84868/11006/942/3115/…
BP	GO:0072676	lymphocyte migration	105	-0.778031	-2.30506	0.0011534	0.0193561	0.0166667	2547	tags=56%, list=11%, signal=50%	6354/6361/8764/6364/11240/9023/29108/3695/6358/124976/64005/10344/6793/6346/6370/1880/148823/6356/6368/6362/6347/6355/257144/9750/414062/6348/81704/6387/5293/199/6367/6369/5294/101/3676/8740/6693/131450/729230/1235/8174/6375/100528032/6351/22914/30009/2833/6288/6352/6846/3627/6373/7535/326/1236/2838/6366/6363/10563
BP	GO:0033630	positive regulation of cell adhesion mediated by integrin	20	-0.778985	-1.76456	0.00149701	0.0193561	0.0166667	2475	tags=45%, list=11%, signal=40%	6423/64805/5777/8631/3071/6352/916/6366/10563
BP	GO:0006968	cellular defense response	50	-0.780155	-2.08766	0.00128041	0.0193561	0.0166667	1744	tags=64%, list=8%, signal=59%	23601/1232/10871/3579/10578/728/3823/4332/3822/4688/23643/7305/135/10219/6693/729230/3805/10288/1235/1234/3812/5551/9437/4046/653361/9214/3702/4068/4283/3929/50852/922
BP	GO:0098543	detection of other organism	13	-0.780316	-1.63756	0.00470958	0.0478973	0.0412423	3227	tags=77%, list=14%, signal=66%	912/7097/114770/7099/58484/64581/57115/7096/64127/10333
BP	GO:0070098	chemokine-mediated signaling pathway	85	-0.780365	-2.25028	0.00118203	0.0193561	0.0166667	3701	tags=72%, list=16%, signal=60%	6360/3577/6091/10019/6357/3576/2859/2920/7032/1232/3579/6354/6361/2921/6364/11240/6358/6374/7066/10344/54209/6346/6370/6356/9034/1240/2919/6368/51554/1230/6362/1237/6347/6355/414062/6348/6387/6367/6369/2532/729230/1235/7852/6375/6372/6351/1234/1233/2833/10663/6352/6846/3627/6373/4283/2829/1236/6366/643/6363/10563
BP	GO:0048305	immunoglobulin secretion	21	-0.780493	-1.79232	0.0014881	0.0193561	0.0166667	2136	tags=67%, list=9%, signal=60%	958/5950/933/3133/7292/7293/90865/3569/7124/10673/3558/959/5452/54900
BP	GO:0072538	T-helper 17 type immune response	28	-0.780747	-1.89979	0.00140647	0.0193561	0.0166667	2817	tags=54%, list=13%, signal=47%	84807/80149/84695/50943/114548/149233/3569/3662/3558/3594/30009/3593/10538/114836/4063
BP	GO:0002696	positive regulation of leukocyte activation	352	-0.781431	-2.50225	0.00101317	0.0193561	0.0166667	1880	tags=48%, list=8%, signal=45%	3606/10148/7292/7293/5777/54209/100/3574/6708/1880/4602/3596/7057/50943/114548/970/5724/3684/3553/146850/4317/149233/64581/6347/28454/11126/3635/2268/80380/3570/3134/3718/6348/81704/3965/3497/972/90865/2207/199/3569/8876/84433/7305/939/101/64127/920/3113/941/3689/10326/3592/3559/8740/7412/10125/84868/11006/942/3115/8600/10333/729230/283234/10666/338339/3495/3503/10288/10673/9760/6375/28473/10859/…
BP	GO:0045346	regulation of MHC class II biosynthetic process	13	-0.782083	-1.64127	0.00470958	0.0478973	0.0412423	2383	tags=69%, list=11%, signal=62%	3565/113277/5196/7099/3717/6688/4261/3586/3458
BP	GO:1900017	positive regulation of cytokine production involved in inflammatory response	15	-0.784024	-1.71584	0.00455927	0.047249	0.0406841	3251	tags=67%, list=14%, signal=57%	23765/4615/27190/7099/64581/64127/10333/63940/923/115362
BP	GO:0010829	negative regulation of glucose transmembrane transport	17	-0.784073	-1.74229	0.00150602	0.0193561	0.0166667	2095	tags=41%, list=9%, signal=37%	2171/55022/3553/344901/5579/7124/3952
BP	GO:0002717	positive regulation of natural killer cell mediated immunity	33	-0.784177	-1.96617	0.0013459	0.0193561	0.0166667	1568	tags=61%, list=7%, signal=56%	3133/4277/11126/3134/3592/10125/8807/10666/3805/100528032/7409/117157/22914/3593/56253/259197/3902/114836/4068/59067
BP	GO:0002643	regulation of tolerance induction	15	-0.78436	-1.71658	0.00455927	0.047249	0.0406841	2190	tags=60%, list=10%, signal=54%	11213/50943/1178/3559/84868/10288/3620/916/5133
BP	GO:0045591	positive regulation of regulatory T cell differentiation	14	-0.784457	-1.6834	0.00465116	0.047838	0.0411913	2861	tags=64%, list=13%, signal=56%	64115/8651/10385/50943/3965/11006/10288/3558/3458
BP	GO:0006909	phagocytosis	346	-0.784948	-2.50998	0.00101523	0.0193561	0.0166667	2252	tags=47%, list=10%, signal=43%	140885/29108/4620/353376/3601/1053/10062/81035/64005/1445/929/23616/54209/122618/725/4647/2212/7456/7057/3684/3553/4481/5027/64581/146722/6347/28454/2268/81567/201294/5336/2219/4688/2358/1089/3497/2207/199/11314/2214/8685/7305/135/3055/2213/28920/54734/3689/10326/722/2209/4689/7124/9938/3495/3503/3560/28473/7409/3071/246/51411/1794/717/28414/3952/28455/7454/28424/5788/28449/3494/28813/11151/28822…
BP	GO:1903978	regulation of microglial cell activation	16	-0.785867	-1.7432	0.00149031	0.0193561	0.0166667	1763	tags=44%, list=8%, signal=40%	54209/4317/6348/3569/5788/8530/26228
BP	GO:0071636	positive regulation of transforming growth factor beta production	19	-0.787601	-1.78614	0.00147275	0.0193561	0.0166667	2098	tags=42%, list=9%, signal=38%	4060/4602/7057/50943/8710/5345/3965/6375
BP	GO:0051251	positive regulation of lymphocyte activation	312	-0.78803	-2.51263	0.00102564	0.0193561	0.0166667	2096	tags=50%, list=9%, signal=46%	3133/2323/1326/1445/3606/10148/7292/7293/5777/100/3574/6708/1880/4602/3596/50943/114548/970/3553/146850/149233/64581/6347/28454/11126/3635/80380/3570/3134/3718/81704/3965/3497/972/199/3569/8876/84433/7305/939/101/64127/920/3113/941/10326/3592/3559/8740/7412/10125/84868/11006/942/3115/8600/729230/283234/3495/3503/10288/10673/9760/6375/28473/10859/64926/100528032/7409/3071/695/3558/28414/160365/395…
BP	GO:0002820	negative regulation of adaptive immune response	44	-0.788425	-2.0763	0.00129199	0.0193561	0.0166667	2864	tags=59%, list=13%, signal=52%	634/80149/8764/84695/3456/7292/5777/725/50943/11126/3134/3718/90865/2213/84868/722/6375/10859/246/3558/30009/64092/5788/3575/1378/339390
MF	GO:0032036	myosin heavy chain binding	12	-0.788525	-1.62048	0.0046875	0.0478973	0.0412423	1774	tags=42%, list=8%, signal=38%	85409/4607/4633/270/11151
BP	GO:0009595	detection of biotic stimulus	21	-0.789427	-1.81283	0.0014881	0.0193561	0.0166667	3227	tags=71%, list=14%, signal=61%	912/7097/114770/7099/54209/58484/114548/64581/57115/7096/23643/64127/10333/56253/3929
BP	GO:0002834	regulation of response to tumor cell	14	-0.789626	-1.69449	0.00465116	0.047838	0.0411913	3235	tags=57%, list=14%, signal=49%	29126/634/11126/3592/84868/10666/3593/56253
BP	GO:0002837	regulation of immune response to tumor cell	14	-0.789626	-1.69449	0.00465116	0.047838	0.0411913	3235	tags=57%, list=14%, signal=49%	29126/634/11126/3592/84868/10666/3593/56253
BP	GO:0032693	negative regulation of interleukin-10 production	18	-0.789763	-1.77631	0.00148148	0.0193561	0.0166667	1545	tags=67%, list=7%, signal=62%	29126/64115/50943/4317/149233/80380/3718/7305/2213/10859/3593/3620
BP	GO:0002418	immune response to tumor cell	17	-0.790081	-1.75564	0.00150602	0.0193561	0.0166667	1413	tags=53%, list=6%, signal=50%	29126/634/11126/3592/84868/10666/5551/3593/56253
BP	GO:0033631	cell-cell adhesion mediated by integrin	16	-0.790107	-1.7526	0.00149031	0.0193561	0.0166667	1743	tags=44%, list=8%, signal=40%	100/3676/8631/83706/6352/916/10563
BP	GO:0033622	integrin activation	22	-0.790313	-1.83706	0.00146199	0.0193561	0.0166667	2404	tags=50%, list=11%, signal=45%	64805/1015/6403/5734/9928/6387/8631/83706/5341/51237/10563
BP	GO:0001916	positive regulation of T cell mediated cytotoxicity	26	-0.790935	-1.90819	0.00141243	0.0193561	0.0166667	3227	tags=73%, list=14%, signal=63%	912/51571/567/3136/3105/3107/3133/3106/5027/149233/3134/913/911/3592/910/6375/3594/5788/3593
MF	GO:0016004	phospholipase activator activity	12	-0.79106	-1.62569	0.0046875	0.0478973	0.0412423	2055	tags=50%, list=9%, signal=45%	836/2760/6355/6348/344/6352
BP	GO:0035743	CD4-positive, alpha-beta T cell cytokine production	20	-0.791463	-1.79283	0.00149701	0.0193561	0.0166667	2079	tags=50%, list=9%, signal=45%	3456/3606/114548/3553/3569/3592/8807/6375/30009/3593
BP	GO:0002440	production of molecular mediator of immune response	271	-0.791508	-2.50903	0.00103199	0.0193561	0.0166667	2136	tags=51%, list=9%, signal=47%	11213/933/3133/3456/28516/7133/3606/7292/3162/7293/3119/3596/25939/50943/114548/3553/10875/11126/10721/684/3134/3718/100141515/972/90865/2207/3569/84433/8482/1178/2213/28920/64127/3592/8807/202309/10225/7124/729230/10666/3805/28779/10673/1235/51744/28774/6375/10859/28664/695/3558/28803/3586/28669/28691/28795/28923/30009/28814/28781/28677/5788/28813/28822/54440/3593/28882/28793/28791/940/28874/105…
BP	GO:0045410	positive regulation of interleukin-6 biosynthetic process	15	-0.791595	-1.73241	0.00455927	0.047249	0.0406841	1515	tags=53%, list=7%, signal=50%	5724/3553/64581/7096/972/7305/10333/7124
BP	GO:0098581	detection of external biotic stimulus	18	-0.793299	-1.78427	0.00148148	0.0193561	0.0166667	3227	tags=72%, list=14%, signal=62%	912/7097/114770/7099/54209/58484/64581/57115/7096/23643/64127/10333/3929
BP	GO:0002689	negative regulation of leukocyte chemotaxis	17	-0.793482	-1.76319	0.00150602	0.0193561	0.0166667	2466	tags=53%, list=11%, signal=47%	11240/1588/6347/26585/100528032/56833/22914/2841/26228
MF	GO:0042379	chemokine receptor binding	54	-0.793773	-2.15022	0.00126904	0.0193561	0.0166667	3301	tags=70%, list=15%, signal=60%	6357/3576/2920/7032/6354/6361/6772/2921/6364/6358/6374/10344/6346/6370/6356/9034/2919/6368/6362/6347/6355/414062/6348/6387/6367/6369/729230/6375/6372/6351/6352/6846/3627/6373/4283/6366/6363/10563
BP	GO:0042362	fat-soluble vitamin biosynthetic process	15	-0.794264	-1.73825	0.00455927	0.047249	0.0406841	2174	tags=60%, list=10%, signal=54%	6591/7421/5360/1593/3553/53630/7124/2672/3458
BP	GO:0002523	leukocyte migration involved in inflammatory response	14	-0.795567	-1.70724	0.00310078	0.0358506	0.0308694	1934	tags=50%, list=9%, signal=46%	6280/6279/101/3689/1235/56833/3929
BP	GO:0045589	regulation of regulatory T cell differentiation	30	-0.795916	-1.96568	0.00137552	0.0193561	0.0166667	2861	tags=63%, list=13%, signal=55%	64115/2175/8651/4773/10385/7292/50943/3659/3965/8784/3559/11006/10288/3558/1493/940/3458/3902/1378
BP	GO:2000319	regulation of T-helper 17 cell differentiation	17	-0.796543	-1.77	0.00150602	0.0193561	0.0166667	2817	tags=59%, list=13%, signal=52%	84807/80149/84695/50943/114548/149233/3558/3594/30009/3593
BP	GO:0050854	regulation of antigen receptor-mediated signaling pathway	62	-0.796556	-2.18516	0.00126582	0.0193561	0.0166667	2172	tags=45%, list=10%, signal=41%	10385/933/150372/5777/100/23228/148823/2633/11126/9404/257144/11314/2213/11006/5579/10666/26191/5788/9840/3932/53347/50852/1236/26228/640/115352/930/5079
BP	GO:0042269	regulation of natural killer cell mediated cytotoxicity	44	-0.796766	-2.09827	0.00129199	0.0193561	0.0166667	2096	tags=66%, list=9%, signal=60%	3133/6318/5272/409/4277/146850/11126/3134/3965/387837/3592/10125/84868/8807/10666/3805/10859/100528032/7409/9437/3952/22914/3593/56253/259197/3902/114836/4068/59067
BP	GO:0042113	B cell activation	275	-0.797599	-2.53254	0.00102987	0.0193561	0.0166667	2136	tags=47%, list=9%, signal=43%	933/150372/3456/55619/3955/7292/7293/5777/100/3574/51176/23228/4332/1880/3596/50943/970/28454/3635/4066/5336/684/3718/4242/3497/100141515/22806/5293/972/3569/11314/84433/7305/939/2213/7462/64127/3676/7412/5579/7128/202309/3495/3503/10673/1235/28473/3071/695/3558/56833/3586/28414/28455/30009/64092/28424/5788/28449/1493/3494/28452/84174/54440/28412/28834/28408/3542/28401/3507/940/10538/4064/959/284…
BP	GO:0032814	regulation of natural killer cell activation	31	-0.798392	-1.9736	0.00138313	0.0193561	0.0166667	2096	tags=55%, list=9%, signal=50%	114770/3133/2323/3606/149233/57115/3570/3134/7305/3592/10125/84868/257101/26191/9760/3952/3593
CC	GO:0071556	integral component of lumenal side of endoplasmic reticulum membrane	26	-0.798639	-1.92678	0.00141243	0.0193561	0.0166667	2883	tags=65%, list=13%, signal=57%	6892/3136/3105/3107/3127/3133/3106/3119/3120/3134/3123/972/3122/3113/3115/3118/3117
CC	GO:0098553	lumenal side of endoplasmic reticulum membrane	26	-0.798639	-1.92678	0.00141243	0.0193561	0.0166667	2883	tags=65%, list=13%, signal=57%	6892/3136/3105/3107/3127/3133/3106/3119/3120/3134/3123/972/3122/3113/3115/3118/3117
BP	GO:0002768	immune response-regulating cell surface receptor signaling pathway	476	-0.798762	-2.57474	0.00100503	0.0193561	0.0166667	2455	tags=47%, list=11%, signal=43%	56667/11027/4773/5696/55824/2210/84106/10071/4620/10385/3127/933/150372/64005/2856/10384/1445/5699/5777/50856/11119/3119/728/100/4772/3120/23228/2212/4332/148823/11118/2633/7456/64170/4277/50943/1240/199920/2206/28454/11126/3635/9404/2268/257144/27040/5336/2219/719/2358/3123/5698/2357/3497/5293/2207/7294/26253/11314/3122/2214/84433/3937/387837/2359/3055/2213/7462/28920/920/3113/11006/5579/3115/31…
BP	GO:0042535	positive regulation of tumor necrosis factor biosynthetic process	20	-0.798944	-1.80977	0.00149701	0.0193561	0.0166667	2383	tags=60%, list=11%, signal=54%	7099/3717/943/7057/64581/7096/7305/1536/6693/729230/3458/3929
BP	GO:0032703	negative regulation of interleukin-2 production	23	-0.799221	-1.86993	0.00145349	0.0193561	0.0166667	2456	tags=48%, list=11%, signal=43%	89795/9971/2633/50943/11326/84868/7128/6375/30009/5788/3902
BP	GO:0002475	antigen processing and presentation via MHC class Ib	16	-0.802125	-1.77926	0.00149031	0.0193561	0.0166667	3227	tags=75%, list=14%, signal=64%	912/567/3136/3105/3107/3133/3106/6891/3134/913/911/910
BP	GO:0002526	acute inflammatory response	200	-0.803134	-2.51232	0.00105042	0.0193561	0.0166667	2282	tags=57%, list=10%, signal=52%	1776/3250/23780/7036/3133/4889/9536/5008/629/2147/7292/728/725/114548/116/3553/11326/6279/28454/57817/719/3570/5345/2207/3569/12/8876/5294/2213/3078/28920/101/7412/715/9332/8600/722/7124/716/730/712/3503/714/713/5199/6291/695/717/6289/1379/729/28424/28449/6288/28813/28822/28452/28834/3542/28793/28791/28874/923/3502/28809/28457/28940/28907/3539/3500/28797/28420/3538/28815/28938/28778/28912/28299/1…
BP	GO:0002715	regulation of natural killer cell mediated immunity	46	-0.803357	-2.12948	0.00130039	0.0193561	0.0166667	2096	tags=67%, list=9%, signal=61%	3133/6318/5272/409/4277/146850/11126/3134/3965/387837/3592/10125/84868/8807/10225/10666/3805/10859/100528032/7409/117157/9437/3952/22914/3593/56253/259197/3902/114836/4068/59067
BP	GO:0042267	natural killer cell mediated cytotoxicity	59	-0.803772	-2.18948	0.00128205	0.0193561	0.0166667	2096	tags=63%, list=9%, signal=57%	3133/6318/3606/5777/5272/409/4277/146850/11126/201294/3134/3965/387837/3592/10125/84868/8807/100431172/10666/3805/3811/10859/100528032/7409/9437/3952/22914/11151/3593/56253/3002/259197/3902/57823/114836/4068/59067
BP	GO:0038093	Fc receptor signaling pathway	237	-0.80426	-2.53729	0.00103734	0.0193561	0.0166667	1737	tags=38%, list=8%, signal=36%	4772/2212/7456/2206/28454/2268/27040/5336/5698/3497/2207/26253/2214/84433/3937/3055/2213/7462/28920/5284/2209/131450/338339/3503/7409/3071/695/143471/7454/28424/9402/5788/28449/28813/28822/28452/28834/3542/28793/28791/917/28874/3502/3702/919/28809/28457/28940/28907/3539/3500/28797/28420/3538/23547/28815/28938/28778/28912/28299/28442/28825/28913/28439/28820/388077/28776/28823/28881/3514/28394/2839…
BP	GO:0043369	CD4-positive or CD8-positive, alpha-beta T cell lineage commitment	20	-0.804282	-1.82187	0.00149701	0.0193561	0.0166667	1545	tags=60%, list=7%, signal=56%	84695/50943/149233/3569/6693/3662/3594/30009/3593/10538/114836/4063
BP	GO:0072539	T-helper 17 cell differentiation	25	-0.804377	-1.91935	0.00143266	0.0193561	0.0166667	2817	tags=60%, list=13%, signal=53%	84807/80149/84695/50943/114548/149233/3569/3662/3558/3594/30009/3593/10538/114836/4063
BP	GO:0002429	immune response-activating cell surface receptor signaling pathway	443	-0.805269	-2.59422	0.00100402	0.0193561	0.0166667	2279	tags=47%, list=10%, signal=43%	84106/10071/4620/10385/3127/933/150372/64005/2856/10384/1445/5699/5777/50856/11119/3119/728/100/3120/23228/2212/4332/148823/11118/2633/7456/64170/4277/50943/1240/199920/28454/11126/3635/9404/2268/257144/27040/5336/2219/719/2358/3123/5698/2357/3497/5293/2207/7294/26253/11314/3122/2214/84433/3937/2359/3055/2213/7462/28920/920/3113/11006/5579/3115/3118/8631/3117/2209/10666/338339/3495/3503/10462/261…
BP	GO:0051709	regulation of killing of cells of other organism	16	-0.806312	-1.78855	0.00149031	0.0193561	0.0166667	2406	tags=50%, list=11%, signal=45%	3853/5027/64581/57115/6372/5551/3458/2208
BP	GO:0031294	lymphocyte costimulation	57	-0.806327	-2.19252	0.00127714	0.0193561	0.0166667	2042	tags=51%, list=9%, signal=46%	1326/1445/7292/5777/11126/80380/84433/941/8740/942/10673/100528032/7409/22914/9402/1493/3932/940/921/959/29851/126259/916/5133/151888/1236/6366/115650/6363
BP	GO:0045066	regulatory T cell differentiation	32	-0.807093	-2.00866	0.00136426	0.0193561	0.0166667	2861	tags=66%, list=13%, signal=57%	64115/2175/8651/4773/10385/7292/50943/3659/3965/8784/3559/11006/2529/10288/3558/1493/940/3458/3902/1378/26279
BP	GO:0033623	regulation of integrin activation	13	-0.808718	-1.69717	0.00470958	0.0478973	0.0412423	2404	tags=69%, list=11%, signal=62%	9855/64805/1015/6403/5734/9928/8631/5341/10563
BP	GO:0002864	regulation of acute inflammatory response to antigenic stimulus	13	-0.809247	-1.69828	0.00470958	0.0478973	0.0412423	2953	tags=62%, list=13%, signal=53%	718/3133/4889/116/2207/2213/695/1236
BP	GO:0001562	response to protozoan	23	-0.810012	-1.89518	0.00145349	0.0193561	0.0166667	3634	tags=74%, list=16%, signal=62%	602/3566/958/6556/2634/163351/64581/10077/116071/115361/3592/283234/3662/3586/3593/10538/3394
MF	GO:0001637	G protein-coupled chemoattractant receptor activity	26	-0.810984	-1.95656	0.00141243	0.0193561	0.0166667	1523	tags=69%, list=7%, signal=65%	2859/1232/3579/9034/1240/51554/1230/1237/729230/1235/7852/1234/1233/2833/10663/2829/1236/643
MF	GO:0004950	chemokine receptor activity	26	-0.810984	-1.95656	0.00141243	0.0193561	0.0166667	1523	tags=69%, list=7%, signal=65%	2859/1232/3579/9034/1240/51554/1230/1237/729230/1235/7852/1234/1233/2833/10663/2829/1236/643
BP	GO:0046629	gamma-delta T cell activation	14	-0.811542	-1.74152	0.00310078	0.0358506	0.0308694	1568	tags=50%, list=7%, signal=47%	4277/64127/120425/10859/3071/5788/2841
BP	GO:0071352	cellular response to interleukin-2	13	-0.811782	-1.7036	0.00470958	0.0478973	0.0412423	1284	tags=46%, list=6%, signal=44%	6776/3718/3559/3560/3558/3561
BP	GO:0042832	defense response to protozoan	22	-0.811868	-1.88717	0.00146199	0.0193561	0.0166667	3634	tags=77%, list=16%, signal=65%	602/3566/958/6556/2634/163351/64581/10077/116071/115361/3592/283234/3662/3586/3593/10538/3394
BP	GO:0045730	respiratory burst	34	-0.811891	-2.04883	0.0013459	0.0193561	0.0166667	1457	tags=50%, list=6%, signal=47%	64581/4688/5293/5294/3055/1536/4689/5880/56833/1043/3494/654817/654816/653361/3512/3493/3929
BP	GO:0002507	tolerance induction	23	-0.812247	-1.9004	0.00145349	0.0193561	0.0166667	2190	tags=65%, list=10%, signal=59%	11213/3133/50943/3965/1178/3559/84868/7128/10288/1233/29851/3620/916/5133/326
BP	GO:0032816	positive regulation of natural killer cell activation	20	-0.812342	-1.84012	0.00149701	0.0193561	0.0166667	2096	tags=55%, list=9%, signal=50%	3133/2323/3606/149233/3570/3134/7305/3592/10125/9760/3593
BP	GO:0002228	natural killer cell mediated immunity	63	-0.812904	-2.23504	0.00125786	0.0193561	0.0166667	2096	tags=65%, list=9%, signal=59%	3133/6318/3606/5777/5272/409/4277/146850/11126/201294/3822/3134/3965/387837/3592/10125/84868/8807/10225/100431172/10666/3805/3811/10859/100528032/7409/117157/3824/9437/3952/22914/11151/3593/56253/3002/259197/3902/57823/114836/4068/59067
BP	GO:0031295	T cell costimulation	56	-0.81341	-2.20838	0.00127551	0.0193561	0.0166667	2042	tags=52%, list=9%, signal=47%	1326/1445/7292/5777/11126/80380/84433/941/8740/942/10673/100528032/7409/22914/9402/1493/3932/940/921/959/29851/126259/916/5133/151888/1236/6366/115650/6363
BP	GO:0090713	immunological memory process	13	-0.813512	-1.70723	0.00470958	0.0478973	0.0412423	2510	tags=62%, list=11%, signal=55%	8764/7292/149233/10875/11126/282618/3594/3593
MF	GO:0023026	MHC class II protein complex binding	16	-0.813757	-1.80506	0.00149031	0.0193561	0.0166667	1460	tags=50%, list=6%, signal=47%	3109/3108/3123/3111/972/3122/3112/931
BP	GO:0050857	positive regulation of antigen receptor-mediated signaling pathway	22	-0.813771	-1.89159	0.00146199	0.0193561	0.0166667	2093	tags=45%, list=9%, signal=41%	150372/100/5579/10666/5788/9840/3932/50852/1236/26228
CC	GO:0061702	inflammasome complex	14	-0.814403	-1.74766	0.00310078	0.0358506	0.0308694	2225	tags=64%, list=10%, signal=58%	22900/29108/58484/114548/837/834/838/171389/9447
BP	GO:0002887	negative regulation of myeloid leukocyte mediated immunity	11	-0.815301	-1.64316	0.00481541	0.0488522	0.0420646	1848	tags=64%, list=8%, signal=58%	2294/3162/3965/11314/2213/729230/8832
BP	GO:0043301	negative regulation of leukocyte degranulation	13	-0.81591	-1.71226	0.00470958	0.0478973	0.0412423	3212	tags=69%, list=14%, signal=59%	2294/634/3162/3134/3965/11314/2213/729230/8832
BP	GO:0030889	negative regulation of B cell proliferation	16	-0.816478	-1.8111	0.00149031	0.0193561	0.0166667	1658	tags=75%, list=7%, signal=70%	4067/836/472/4332/3635/11314/7305/2213/695/3586/1493/23495
BP	GO:0048247	lymphocyte chemotaxis	58	-0.818139	-2.22663	0.00128041	0.0193561	0.0166667	2547	tags=64%, list=11%, signal=57%	6354/6361/6364/11240/9023/6358/10344/6346/6370/1880/6356/6368/6362/6347/6355/414062/6348/5293/6367/6369/5294/101/8740/729230/6375/100528032/6351/22914/2833/6288/6352/6846/3627/6373/6366/6363/10563
BP	GO:1900225	regulation of NLRP3 inflammasome complex assembly	12	-0.819996	-1.68515	0.003125	0.0358506	0.0308694	2383	tags=42%, list=11%, signal=37%	7099/4210/197358/10333/115362
BP	GO:0002460	adaptive immune response based on somatic recombination of immune receptors built from immunoglobulin superfamily domains	338	-0.820218	-2.6217	0.00101833	0.0193561	0.0166667	2096	tags=56%, list=9%, signal=51%	3133/3456/3106/7133/64005/10384/3606/10148/7292/5777/3119/100/725/51176/11118/4277/50943/114548/970/3553/5027/149233/28454/10875/3635/201294/3570/3134/3718/3497/100141515/10068/913/972/90865/2207/3569/939/911/1178/2213/28920/920/941/3592/84868/715/8807/7128/202309/722/7124/716/6693/729230/246778/730/10666/3495/910/712/3662/3503/714/10673/1235/713/51311/6375/28473/10859/695/3558/925/5551/717/3586/…
BP	GO:1903317	regulation of protein maturation	169	-0.820648	-2.52963	0.00108108	0.0193561	0.0166667	2141	tags=56%, list=10%, signal=51%	7036/147372/5054/7850/629/2147/85409/728/725/2619/7057/3553/11326/28454/719/5345/114769/3078/28920/101/715/722/716/330/730/199713/712/3503/714/713/5199/717/1379/729/28424/28449/28813/28822/28452/28834/3542/28793/28791/28874/8530/3502/28809/28457/28940/28907/3539/3500/28797/28420/3538/28815/28938/28778/28912/28299/1378/28442/28825/28913/28439/28820/388077/28776/28823/28881/3514/28394/28392/28434/2…
BP	GO:0050851	antigen receptor-mediated signaling pathway	292	-0.820779	-2.61436	0.00102249	0.0193561	0.0166667	2172	tags=47%, list=10%, signal=43%	10385/3127/933/150372/10384/1445/5699/5777/11119/3119/100/3120/23228/4332/148823/11118/2633/50943/199920/28454/11126/3635/9404/257144/27040/5336/3123/5698/3497/5293/7294/11314/3122/84433/3937/2213/7462/920/3113/11006/5579/3115/3118/8631/3117/10666/3495/3503/26191/28473/28664/3071/696/695/143471/28414/387357/28455/2533/7454/28424/9402/5788/28449/1493/3494/28452/89857/84174/28412/9840/28834/28653/2…
MF	GO:0008329	signaling pattern recognition receptor activity	19	-0.820779	-1.86138	0.00147275	0.0193561	0.0166667	2768	tags=68%, list=12%, signal=60%	7097/114770/7099/81035/929/5724/64581/57115/2219/51284/23643/8685/51311
BP	GO:0050901	leukocyte tethering or rolling	25	-0.820784	-1.9585	0.00143266	0.0193561	0.0166667	2587	tags=64%, list=11%, signal=57%	119/3695/6403/6370/5724/6387/3676/7412/6404/7124/6693/729230/8174/3952/6402/6366
BP	GO:0002830	positive regulation of type 2 immune response	16	-0.82114	-1.82144	0.00149031	0.0193561	0.0166667	1880	tags=62%, list=8%, signal=57%	3606/7292/114548/972/90865/3569/64127/942/6375/3620
BP	GO:0051712	positive regulation of killing of cells of other organism	13	-0.821571	-1.72414	0.00313972	0.0358506	0.0308694	1457	tags=38%, list=6%, signal=36%	64581/57115/5551/3458/2208
BP	GO:2000406	positive regulation of T cell migration	30	-0.821732	-2.02943	0.00137552	0.0193561	0.0166667	2510	tags=57%, list=11%, signal=50%	8764/6364/29108/81704/6387/199/101/3676/8740/6693/729230/6375/6352/6846/3627/6366/10563
BP	GO:0002704	negative regulation of leukocyte mediated immunity	48	-0.821815	-2.19705	0.0012837	0.0193561	0.0166667	2096	tags=60%, list=9%, signal=55%	3133/3456/6318/3162/5777/5272/725/409/50943/684/3134/3718/3965/11314/387837/2213/84868/10225/722/729230/3805/8832/6375/10859/30009/5788/3575/1378/339390
BP	GO:0045072	regulation of interferon-gamma biosynthetic process	17	-0.821897	-1.82633	0.00150602	0.0193561	0.0166667	1869	tags=59%, list=8%, signal=54%	10148/50943/64581/51284/246778/51311/10859/3593/59067/115650
BP	GO:0150078	positive regulation of neuroinflammatory response	13	-0.822809	-1.72674	0.00313972	0.0358506	0.0308694	2656	tags=77%, list=12%, signal=68%	26471/3606/54209/3553/4317/6348/90865/3569/7124/26228
BP	GO:0031342	negative regulation of cell killing	22	-0.822843	-1.91268	0.00146199	0.0193561	0.0166667	2864	tags=73%, list=13%, signal=64%	634/3853/3133/6318/5272/409/3596/3134/3965/387837/2213/84868/3805/10859/5788/3575
BP	GO:0038110	interleukin-2-mediated signaling pathway	12	-0.823096	-1.69152	0.003125	0.0358506	0.0308694	1284	tags=50%, list=6%, signal=47%	6776/3718/3559/3560/3558/3561
BP	GO:0032494	response to peptidoglycan	11	-0.823735	-1.66016	0.00321027	0.0364528	0.031388	2691	tags=73%, list=12%, signal=64%	3663/11213/54209/728/64170/114548/3569/64127
BP	GO:0002710	negative regulation of T cell mediated immunity	18	-0.823771	-1.8528	0.00148148	0.0193561	0.0166667	2079	tags=61%, list=9%, signal=56%	634/3456/50943/3134/2213/6375/10859/30009/5788/3575/339390
MF	GO:0019956	chemokine binding	32	-0.823974	-2.05067	0.00136426	0.0193561	0.0166667	1546	tags=53%, list=7%, signal=50%	10630/9034/51554/1230/1237/3676/2532/729230/1235/7852/1234/1233/2833/10663/2829/1236/643
BP	GO:2000403	positive regulation of lymphocyte migration	36	-0.824339	-2.08928	0.0013459	0.0193561	0.0166667	2547	tags=58%, list=11%, signal=52%	6354/8764/6364/29108/6348/81704/6387/199/101/3676/8740/6693/729230/8174/6375/6351/6352/6846/3627/6366/10563
MF	GO:0008009	chemokine activity	44	-0.824828	-2.17217	0.00129199	0.0193561	0.0166667	2547	tags=82%, list=11%, signal=73%	6360/58191/6357/3576/2920/6354/6361/2921/6364/6358/6374/10344/6346/6370/6356/2919/6368/6362/6347/6355/414062/6348/6387/6367/6369/6375/6372/6351/6352/6846/3627/6373/4283/6366/6363/10563
BP	GO:0070613	regulation of protein processing	167	-0.824952	-2.53828	0.0010846	0.0193561	0.0166667	2082	tags=56%, list=9%, signal=51%	147372/5054/7850/629/2147/85409/728/725/2619/7057/3553/11326/28454/719/5345/114769/3078/28920/101/715/722/716/330/730/199713/712/3503/714/713/5199/717/1379/729/28424/28449/28813/28822/28452/28834/3542/28793/28791/28874/8530/3502/28809/28457/28940/28907/3539/3500/28797/28420/3538/28815/28938/28778/28912/28299/1378/28442/28825/28913/28439/28820/388077/28776/28823/28881/3514/28394/28392/28434/28919/…
MF	GO:0038187	pattern recognition receptor activity	20	-0.825502	-1.86994	0.00149701	0.0193561	0.0166667	2768	tags=70%, list=12%, signal=61%	7097/114770/7099/81035/929/5724/64581/57115/2219/51284/23643/26253/8685/51311
BP	GO:0042095	interferon-gamma biosynthetic process	18	-0.825713	-1.85717	0.00148148	0.0193561	0.0166667	1880	tags=61%, list=8%, signal=56%	3606/10148/50943/64581/51284/246778/51311/10859/3593/59067/115650
BP	GO:0045006	DNA deamination	12	-0.826021	-1.69754	0.003125	0.0358506	0.0308694	3308	tags=58%, list=15%, signal=50%	200316/27350/164668/60489/140564/200315/57379
BP	GO:0002707	negative regulation of lymphocyte mediated immunity	37	-0.826069	-2.09653	0.0013587	0.0193561	0.0166667	2096	tags=62%, list=9%, signal=56%	3133/3456/6318/5777/5272/725/409/50943/3134/3965/387837/2213/84868/10225/722/3805/6375/10859/30009/5788/3575/1378/339390
MF	GO:0042288	MHC class I protein binding	18	-0.82608	-1.858	0.00148148	0.0193561	0.0166667	2096	tags=67%, list=9%, signal=61%	6892/3133/29992/6891/6890/926/10288/51744/10859/100528032/925/22914
BP	GO:0060263	regulation of respiratory burst	15	-0.827549	-1.8111	0.00151976	0.019441	0.0167398	1457	tags=47%, list=6%, signal=44%	64581/5880/56833/3494/3512/3493/3929
BP	GO:1901623	regulation of lymphocyte chemotaxis	26	-0.829108	-2.00028	0.00141243	0.0193561	0.0166667	1439	tags=58%, list=6%, signal=54%	6354/11240/6347/6348/8740/729230/6375/100528032/6351/22914/6352/6846/3627/6366/10563
BP	GO:0044546	NLRP3 inflammasome complex assembly	13	-0.829256	-1.74027	0.00313972	0.0358506	0.0308694	2383	tags=46%, list=11%, signal=41%	7099/114548/4210/197358/10333/115362
BP	GO:0043379	memory T cell differentiation	10	-0.829887	-1.63515	0.00488599	0.0493847	0.0425231	1857	tags=60%, list=8%, signal=55%	7292/149233/10875/282618/3594/3593
BP	GO:0090715	immunological memory formation process	10	-0.829887	-1.63515	0.00488599	0.0493847	0.0425231	1857	tags=60%, list=8%, signal=55%	7292/149233/10875/282618/3594/3593
MF	GO:0023023	MHC protein complex binding	25	-0.830041	-1.98059	0.00143266	0.0193561	0.0166667	1533	tags=56%, list=7%, signal=52%	3821/3108/11126/3822/3123/3111/972/3122/10288/10859/3824/925/3112/931
MF	GO:0016493	C-C chemokine receptor activity	23	-0.830275	-1.94258	0.00145349	0.0193561	0.0166667	1523	tags=61%, list=7%, signal=57%	9034/51554/1230/1237/729230/1235/7852/1234/1233/2833/10663/2829/1236/643
BP	GO:0002863	positive regulation of inflammatory response to antigenic stimulus	12	-0.83228	-1.7104	0.003125	0.0358506	0.0308694	2953	tags=67%, list=13%, signal=58%	718/3133/2207/7124/695/4049/940/1236
BP	GO:0045059	positive thymic T cell selection	13	-0.83239	-1.74685	0.00313972	0.0358506	0.0308694	1200	tags=54%, list=5%, signal=51%	972/1794/5788/917/916/7535/915
BP	GO:0002577	regulation of antigen processing and presentation	20	-0.832732	-1.88631	0.00149701	0.0193561	0.0166667	2717	tags=80%, list=12%, signal=70%	6556/29108/54209/7057/10875/968/3111/972/2213/64127/10288/3112/7454/1236/6366/6363
MF	GO:0071723	lipopeptide binding	10	-0.832814	-1.64092	0.00488599	0.0493847	0.0425231	3227	tags=90%, list=14%, signal=77%	912/7097/929/7096/913/911/10333/910/3929
BP	GO:0050864	regulation of B cell activation	165	-0.833545	-2.56521	0.00108342	0.0193561	0.0166667	1857	tags=57%, list=8%, signal=53%	7292/7293/5777/100/3574/4332/1880/3596/50943/28454/3635/3497/22806/972/3569/11314/84433/7305/939/2213/64127/7128/3495/3503/10673/28473/3071/695/3558/56833/3586/28414/28455/30009/64092/28424/5788/28449/1493/3494/28452/84174/54440/28412/28834/28408/3542/28401/3507/940/28448/952/3502/28444/28457/28464/28391/3539/3500/28420/3538/3493/28466/28467/28468/28442/28638/28439/28445/388077/28423/3514/28394/2…
BP	GO:0002861	regulation of inflammatory response to antigenic stimulus	24	-0.833951	-1.97602	0.00142857	0.0193561	0.0166667	2096	tags=54%, list=9%, signal=49%	3133/4889/116/2207/2213/7124/695/3586/3593/4049/940/171389/1236
BP	GO:0045058	T cell selection	47	-0.834685	-2.21562	0.00129702	0.0193561	0.0166667	1545	tags=53%, list=7%, signal=50%	50943/149233/972/3569/84433/920/6693/3662/64919/1794/387357/3594/30009/5788/3593/917/940/10538/916/7535/114836/915/4063/326/1236
BP	GO:0045953	negative regulation of natural killer cell mediated cytotoxicity	14	-0.834943	-1.79174	0.00155039	0.0197097	0.0169711	2864	tags=79%, list=13%, signal=69%	634/3133/6318/5272/409/3134/3965/387837/84868/3805/10859
MF	GO:0048020	CCR chemokine receptor binding	34	-0.835529	-2.10848	0.0013459	0.0193561	0.0166667	2547	tags=76%, list=11%, signal=68%	6354/6361/6772/6364/6358/10344/6346/6370/6356/9034/6368/6362/6347/6355/414062/6348/6367/6369/729230/6375/6351/6352/6846/6366/6363/10563
BP	GO:2001198	regulation of dendritic cell differentiation	11	-0.835673	-1.68422	0.00321027	0.0364528	0.031388	1447	tags=55%, list=6%, signal=51%	55365/28959/3965/2213/10288/10859
BP	GO:0002862	negative regulation of inflammatory response to antigenic stimulus	12	-0.837796	-1.72173	0.003125	0.0358506	0.0308694	2086	tags=50%, list=9%, signal=45%	4889/116/2213/3586/3593/171389
BP	GO:0002449	lymphocyte mediated immunity	329	-0.837943	-2.68301	0.00101729	0.0193561	0.0166667	2096	tags=60%, list=9%, signal=55%	3133/3456/3106/6318/7133/64005/10384/3606/7292/5777/5272/3119/725/409/11118/4277/50943/114548/970/3553/5027/146850/149233/28454/10875/11126/3635/201294/3822/3134/3965/3497/100141515/913/972/2207/3569/387837/939/911/1178/2213/28920/3592/10125/84868/715/8807/202309/10225/722/7124/716/729230/100431172/730/10666/3495/3805/910/712/3503/714/1235/713/51311/3811/6375/28473/10859/100528032/7409/117157/695…
BP	GO:0002716	negative regulation of natural killer cell mediated immunity	15	-0.838948	-1.83604	0.00151976	0.019441	0.0167398	2864	tags=80%, list=13%, signal=70%	634/3133/6318/5272/409/3134/3965/387837/84868/10225/3805/10859
BP	GO:0036336	dendritic cell migration	27	-0.839285	-2.03936	0.0013986	0.0193561	0.0166667	1657	tags=59%, list=7%, signal=55%	1880/1230/81704/3965/7226/5294/3592/729230/1235/7852/1234/56833/6352/1236/6366/6363
BP	GO:0032740	positive regulation of interleukin-17 production	17	-0.840481	-1.86763	0.00150602	0.0193561	0.0166667	2039	tags=65%, list=9%, signal=59%	5008/3606/6346/149233/3569/64127/3558/3593/114836/4063/59067
BP	GO:0140131	positive regulation of lymphocyte chemotaxis	20	-0.840691	-1.90434	0.00149701	0.0193561	0.0166667	1283	tags=50%, list=6%, signal=47%	6354/6348/8740/729230/6375/6351/6352/6846/6366/10563
MF	GO:0045236	CXCR chemokine receptor binding	10	-0.841402	-1.65784	0.00325733	0.0368339	0.0317161	1235	tags=70%, list=5%, signal=66%	3576/7032/6387/3627/6373/4283/10563
BP	GO:0002291	T cell activation via T cell receptor contact with antigen bound to MHC molecule on antigen presenting cell	10	-0.842068	-1.65915	0.00325733	0.0368339	0.0317161	1423	tags=70%, list=6%, signal=66%	3109/10875/3965/84868/10859/54518/3683
BP	GO:0045078	positive regulation of interferon-gamma biosynthetic process	13	-0.842136	-1.7673	0.00156986	0.0198034	0.0170519	1869	tags=62%, list=8%, signal=56%	10148/64581/51284/246778/51311/3593/59067/115650
MF	GO:0019957	C-C chemokine binding	24	-0.842919	-1.99727	0.00142857	0.0193561	0.0166667	1523	tags=62%, list=7%, signal=58%	9034/51554/1230/1237/2532/729230/1235/7852/1234/1233/2833/10663/2829/1236/643
BP	GO:0002673	regulation of acute inflammatory response	147	-0.843218	-2.57559	0.0010917	0.0193561	0.0166667	2096	tags=65%, list=9%, signal=60%	3133/4889/5008/629/2147/728/725/114548/116/3553/11326/28454/719/2207/3569/5294/2213/3078/28920/101/715/8600/722/7124/716/730/712/3503/714/713/5199/695/717/1379/729/28424/28449/28813/28822/28452/28834/3542/28793/28791/28874/3502/28809/28457/28940/28907/3539/3500/28797/28420/3538/28815/28938/28778/28912/28299/1378/28442/28825/28913/28439/28820/388077/28776/28823/28881/3514/28394/28392/28434/1236/28…
BP	GO:0043368	positive T cell selection	34	-0.845186	-2.13285	0.0013459	0.0193561	0.0166667	1545	tags=59%, list=7%, signal=55%	50943/149233/972/3569/6693/3662/64919/1794/387357/3594/30009/5788/3593/917/10538/916/7535/114836/915/4063
BP	GO:0050862	positive regulation of T cell receptor signaling pathway	14	-0.845275	-1.81391	0.00155039	0.0197097	0.0169711	1743	tags=43%, list=8%, signal=40%	100/10666/9840/3932/50852/1236
BP	GO:0032490	detection of molecule of bacterial origin	11	-0.845309	-1.70364	0.00321027	0.0364528	0.031388	2768	tags=73%, list=12%, signal=64%	7097/7099/54209/7096/23643/64127/10333/3929
CC	GO:0042611	MHC protein complex	23	-0.84543	-1.97804	0.00145349	0.0193561	0.0166667	2697	tags=91%, list=12%, signal=80%	3109/567/3136/3105/3107/3127/3133/3106/3119/3120/3108/3134/3123/3111/972/3122/3113/3115/3118/3117/3112
BP	GO:0010818	T cell chemotaxis	25	-0.845564	-2.01763	0.00143266	0.0193561	0.0166667	1970	tags=60%, list=9%, signal=55%	10344/1880/6348/5293/5294/8740/729230/6375/2833/6352/6846/3627/6373/6366/10563
BP	GO:0050855	regulation of B cell receptor signaling pathway	26	-0.845652	-2.0402	0.00141243	0.0193561	0.0166667	2136	tags=58%, list=9%, signal=52%	933/150372/23228/148823/9404/257144/11314/2213/5579/26191/26228/640/115352/930/5079
BP	GO:0038095	Fc-epsilon receptor signaling pathway	165	-0.845668	-2.60252	0.00108342	0.0193561	0.0166667	1468	tags=42%, list=7%, signal=40%	2206/28454/27040/5336/5698/3497/2207/84433/3937/7462/28920/7409/695/143471/28424/9402/28449/28813/28822/28452/28834/3542/28793/28791/28874/3702/28809/28457/28940/28907/3539/28797/28420/3538/23547/28815/28938/28778/28912/28299/28442/28825/28913/28439/28820/388077/28776/28823/28881/3514/28394/28392/28434/28919/28461/28916/28817/28395/28796/28876/28816/28921/28883/28450/28908/28937/28896/28930/28903…
BP	GO:0032753	positive regulation of interleukin-4 production	23	-0.846717	-1.98105	0.00145349	0.0193561	0.0166667	2096	tags=61%, list=9%, signal=55%	3133/7292/50943/114548/3965/90865/2207/84868/942/3662/54440/940/959/916
BP	GO:0042094	interleukin-2 biosynthetic process	21	-0.847145	-1.94538	0.0014881	0.0193561	0.0166667	1880	tags=67%, list=8%, signal=61%	3606/64170/50943/3553/64581/84433/920/941/942/3662/5788/940/916/3902
BP	GO:0001911	negative regulation of leukocyte mediated cytotoxicity	18	-0.847354	-1.90585	0.00148148	0.0193561	0.0166667	2096	tags=78%, list=9%, signal=71%	634/3133/6318/5272/409/3134/3965/387837/2213/84868/3805/10859/5788/3575
BP	GO:0002920	regulation of humoral immune response	124	-0.848206	-2.5532	0.00111483	0.0193561	0.0166667	1952	tags=73%, list=9%, signal=67%	629/2147/5777/728/725/3553/11326/28454/719/2213/3078/28920/715/722/7124/716/730/712/3503/714/713/5199/717/1379/729/28424/5788/28449/28813/28822/28452/28834/3542/4049/28793/28791/28874/3502/28809/28457/28940/28907/3539/3500/28797/28420/3538/28815/28938/28778/28912/28299/1378/28442/28825/28913/28439/28820/388077/28776/28823/28881/3514/28394/28392/28434/1236/28919/28461/28916/28817/28395/28796/28876…
BP	GO:0002431	Fc receptor mediated stimulatory signaling pathway	143	-0.848314	-2.58476	0.00110132	0.0193561	0.0166667	1666	tags=52%, list=7%, signal=49%	2212/7456/28454/2268/5336/2207/2214/3055/2213/28920/2209/10666/3503/7409/3071/7454/28424/5788/28449/28813/28822/28452/28834/3542/28793/28791/917/28874/3502/919/28809/28457/28940/28907/3539/3500/28797/28420/3538/28815/28938/28778/28912/28299/28442/28825/28913/28439/28820/388077/28776/28823/28881/3514/28394/28392/28434/28919/28461/28916/28817/28395/28796/28876/28816/28921/28883/3501/28450/28908/289…
MF	GO:0042605	peptide antigen binding	29	-0.849211	-2.08233	0.00140252	0.0193561	0.0166667	2883	tags=86%, list=13%, signal=75%	6892/3136/3105/3107/3127/3133/3106/11136/8140/3119/6890/3134/3123/3122/3113/3115/3117/6976/6983/28664/30835/28653/28682/28589/10332
MF	GO:0030280	structural constituent of epidermis	13	-0.84962	-1.78301	0.00156986	0.0198034	0.0170519	2029	tags=54%, list=9%, signal=49%	6698/5266/3890/3848/8689/4014/3849
BP	GO:0002430	complement receptor mediated signaling pathway	11	-0.85114	-1.71539	0.00160514	0.0200019	0.0172228	2017	tags=82%, list=9%, signal=75%	2856/728/1240/719/2358/2357/2359/1378/1380
BP	GO:0045061	thymic T cell selection	21	-0.852434	-1.95752	0.0014881	0.0193561	0.0166667	1200	tags=52%, list=5%, signal=50%	972/84433/1794/5788/917/940/916/7535/915/326/1236
MF	GO:0042287	MHC protein binding	36	-0.853381	-2.16289	0.0013459	0.0193561	0.0166667	1582	tags=69%, list=7%, signal=65%	3133/29992/64581/6891/6890/972/920/926/6976/10288/51744/6983/10859/28664/343413/100528032/3812/3824/925/22914/3809/28653/28682/28589/3902
BP	GO:0072376	protein activation cascade	173	-0.853759	-2.63826	0.00107296	0.0193561	0.0166667	1988	tags=69%, list=9%, signal=63%	2162/629/7035/2147/2244/728/725/5648/3553/11326/28454/2219/719/3497/3078/28920/715/722/716/3848/730/3495/712/3503/714/713/5199/28473/717/28414/1379/28455/729/28424/28449/3494/28813/28822/2811/28452/28412/28834/28408/3542/28401/28793/28791/3507/28874/28448/3502/28809/28444/28457/28940/28464/28907/28391/3539/3500/28797/28420/3538/3493/28815/28466/28938/28467/28778/28912/28299/28468/1378/28442/28825…
BP	GO:1905522	negative regulation of macrophage migration	10	-0.854077	-1.68281	0.00162866	0.0201114	0.0173171	2122	tags=50%, list=9%, signal=45%	11117/1588/131450/56833/26228
CC	GO:0001772	immunological synapse	36	-0.854123	-2.16477	0.0013459	0.0193561	0.0166667	1516	tags=47%, list=7%, signal=44%	199920/27040/84433/84868/8631/388325/963/11151/951/3932/940/923/3001/916/3002/7535/399
BP	GO:0002433	immune response-regulating cell surface receptor signaling pathway involved in phagocytosis	137	-0.855352	-2.59832	0.00110375	0.0193561	0.0166667	1666	tags=53%, list=7%, signal=50%	2212/7456/28454/2268/5336/2214/3055/2213/28920/2209/3503/7409/3071/7454/28424/5788/28449/28813/28822/28452/28834/3542/28793/28791/917/28874/3502/919/28809/28457/28940/28907/3539/3500/28797/28420/3538/28815/28938/28778/28912/28299/28442/28825/28913/28439/28820/388077/28776/28823/28881/3514/28394/28392/28434/28919/28461/28916/28817/28395/28796/28876/28816/28921/28883/3501/28450/28908/28937/28896/28…
BP	GO:0038096	Fc-gamma receptor signaling pathway involved in phagocytosis	137	-0.855352	-2.59832	0.00110375	0.0193561	0.0166667	1666	tags=53%, list=7%, signal=50%	2212/7456/28454/2268/5336/2214/3055/2213/28920/2209/3503/7409/3071/7454/28424/5788/28449/28813/28822/28452/28834/3542/28793/28791/917/28874/3502/919/28809/28457/28940/28907/3539/3500/28797/28420/3538/28815/28938/28778/28912/28299/28442/28825/28913/28439/28820/388077/28776/28823/28881/3514/28394/28392/28434/28919/28461/28916/28817/28395/28796/28876/28816/28921/28883/3501/28450/28908/28937/28896/28…
BP	GO:0046641	positive regulation of alpha-beta T cell proliferation	19	-0.855444	-1.93999	0.00147275	0.0193561	0.0166667	2096	tags=68%, list=9%, signal=62%	3133/3606/10148/7292/3965/729230/6375/64926/5788/3593/940/916/7535
BP	GO:0051133	regulation of NK T cell activation	10	-0.855626	-1.68586	0.00162866	0.0201114	0.0173171	1880	tags=70%, list=8%, signal=64%	3606/149233/3570/11314/3592/64926/3593
BP	GO:0033632	regulation of cell-cell adhesion mediated by integrin	11	-0.855746	-1.72467	0.00160514	0.0200019	0.0172228	1743	tags=55%, list=8%, signal=50%	100/8631/83706/6352/916/10563
BP	GO:0038094	Fc-gamma receptor signaling pathway	140	-0.857098	-2.61046	0.00110011	0.0193561	0.0166667	1666	tags=54%, list=7%, signal=51%	2212/7456/28454/2268/5336/2207/26253/2214/3055/2213/28920/2209/338339/3503/7409/3071/7454/28424/5788/28449/28813/28822/28452/28834/3542/28793/28791/917/28874/3502/919/28809/28457/28940/28907/3539/3500/28797/28420/3538/28815/28938/28778/28912/28299/28442/28825/28913/28439/28820/388077/28776/28823/28881/3514/28394/28392/28434/28919/28461/28916/28817/28395/28796/28876/28816/28921/28883/3501/28450/28…
BP	GO:0072610	interleukin-12 secretion	10	-0.858002	-1.69054	0.00162866	0.0201114	0.0173171	1271	tags=60%, list=6%, signal=57%	353514/3965/51311/10859/1236/6363
BP	GO:0050871	positive regulation of B cell activation	123	-0.859364	-2.58407	0.00111732	0.0193561	0.0166667	1857	tags=63%, list=8%, signal=59%	7292/7293/100/3574/1880/3596/28454/3635/3497/972/3569/84433/939/64127/3495/3503/10673/28473/3071/695/3558/28414/28455/30009/28424/5788/28449/3494/28452/54440/28412/28834/28408/3542/28401/3507/940/28448/952/3502/28444/28457/28464/28391/3539/3500/28420/3538/3493/28466/28467/28468/28442/28638/28439/28445/388077/28423/3514/28394/28392/28434/59067/28388/100423062/28461/3543/28395/115650/28396/28400/28…
BP	GO:0010324	membrane invagination	120	-0.860994	-2.58841	0.00111607	0.0193561	0.0166667	1555	tags=58%, list=7%, signal=55%	7057/3684/4481/28454/3497/2207/199/11314/8685/2213/3689/2209/9212/9938/3495/3503/28473/3071/246/51411/28414/28455/28424/28449/3494/28452/28412/28834/28408/3542/28401/3507/28448/3502/28444/28457/28464/28391/3539/3500/28420/3538/3493/28466/28467/28468/28442/28638/28439/28445/388077/28423/3514/28394/28392/28434/28388/100423062/28461/26228/3543/28395/28396/28400/28409/3501/28450/28426/28385/28410
BP	GO:0002468	dendritic cell antigen processing and presentation	12	-0.862283	-1.77206	0.003125	0.0358506	0.0308694	1778	tags=92%, list=8%, signal=84%	6556/50856/7057/10875/968/972/2213/64127/1236/6366/6363
BP	GO:0002407	dendritic cell chemotaxis	24	-0.864037	-2.04731	0.00142857	0.0193561	0.0166667	1657	tags=62%, list=7%, signal=58%	1880/1230/3965/7226/5294/3592/729230/1235/7852/1234/56833/6352/1236/6366/6363
BP	GO:0002363	alpha-beta T cell lineage commitment	19	-0.864195	-1.95984	0.00147275	0.0193561	0.0166667	1545	tags=63%, list=7%, signal=59%	84695/50943/149233/3569/6693/3662/3594/30009/3593/10538/114836/4063
BP	GO:0002295	T-helper cell lineage commitment	16	-0.866698	-1.92249	0.00149031	0.0193561	0.0166667	1467	tags=69%, list=7%, signal=64%	84695/149233/3569/6693/3662/3594/30009/3593/10538/114836/4063
BP	GO:0043373	CD4-positive, alpha-beta T cell lineage commitment	17	-0.866707	-1.92591	0.00150602	0.0193561	0.0166667	1545	tags=71%, list=7%, signal=66%	84695/50943/149233/3569/6693/3662/3594/30009/3593/10538/114836/4063
BP	GO:0002377	immunoglobulin production	180	-0.867365	-2.6863	0.00106838	0.0193561	0.0166667	1612	tags=59%, list=7%, signal=56%	3596/25939/50943/10875/10721/100141515/90865/3569/84433/2213/28920/202309/7124/28779/10673/1235/28774/6375/28664/695/3558/28803/3586/28669/28691/28795/28923/30009/28814/28781/28677/5788/28813/28822/54440/28882/28793/28791/940/28874/10538/959/28518/28884/3575/28784/28900/28786/126259/28809/28799/28942/28940/5452/28804/28773/28907/28783/28935/28797/28644/28826/28815/28938/28778/28912/28299/28825/28…
BP	GO:0099024	plasma membrane invagination	112	-0.867715	-2.58488	0.00113895	0.0193561	0.0166667	1555	tags=62%, list=7%, signal=58%	7057/3684/4481/28454/3497/2207/199/11314/8685/2213/3689/2209/9212/9938/3495/3503/28473/3071/246/51411/28414/28455/28424/28449/3494/28452/28412/28834/28408/3542/28401/3507/28448/3502/28444/28457/28464/28391/3539/3500/28420/3538/3493/28466/28467/28468/28442/28638/28439/28445/388077/28423/3514/28394/28392/28434/28388/100423062/28461/26228/3543/28395/28396/28400/28409/3501/28450/28426/28385/28410
BP	GO:0002604	regulation of dendritic cell antigen processing and presentation	11	-0.869017	-1.75142	0.00160514	0.0200019	0.0172228	1555	tags=91%, list=7%, signal=85%	6556/7057/10875/968/972/2213/64127/1236/6366/6363
BP	GO:0002923	regulation of humoral immune response mediated by circulating immunoglobulin	11	-0.870206	-1.75382	0.00160514	0.0200019	0.0172228	1839	tags=82%, list=8%, signal=75%	5777/725/2213/722/7124/5788/4049/1378/2208
BP	GO:0002544	chronic inflammatory response	19	-0.871117	-1.97553	0.00147275	0.0193561	0.0166667	2087	tags=84%, list=9%, signal=76%	1588/9536/6356/7057/50943/6279/201294/8876/7412/7128/7124/3586/6352/4049/3620/10563
BP	GO:0045060	negative thymic T cell selection	11	-0.871818	-1.75706	0.00160514	0.0200019	0.0172228	1200	tags=73%, list=5%, signal=69%	972/1794/5788/940/916/7535/326/1236
BP	GO:0019724	B cell mediated immunity	200	-0.873604	-2.73276	0.00105042	0.0193561	0.0166667	1545	tags=64%, list=7%, signal=61%	50943/970/28454/10875/3635/3497/100141515/972/2207/939/2213/28920/715/202309/722/7124/716/730/10666/3495/712/3503/714/1235/713/51311/6375/28473/695/3558/717/3586/28414/28455/30009/729/28424/5788/28449/3494/28813/28822/28452/84174/28412/28834/28408/3542/4049/28401/28793/28791/3507/940/28874/10538/959/28448/3502/28809/28444/28457/28940/28464/5452/28907/28391/3539/3500/28797/28420/3538/3493/28815/28…
BP	GO:0006911	phagocytosis, engulfment	103	-0.87434	-2.58316	0.00115075	0.0193561	0.0166667	1555	tags=67%, list=7%, signal=63%	7057/3684/4481/28454/3497/2207/199/11314/8685/2213/3689/2209/9938/3495/3503/28473/3071/246/51411/28414/28455/28424/28449/3494/28452/28412/28834/28408/3542/28401/3507/28448/3502/28444/28457/28464/28391/3539/3500/28420/3538/3493/28466/28467/28468/28442/28638/28439/28445/388077/28423/3514/28394/28392/28434/28388/100423062/28461/26228/3543/28395/28396/28400/28409/3501/28450/28426/28385/28410
BP	GO:0006956	complement activation	152	-0.874544	-2.68007	0.00108578	0.0193561	0.0166667	1505	tags=74%, list=7%, signal=70%	728/725/5648/3553/11326/28454/2219/719/3497/3078/28920/715/722/716/3848/730/3495/712/3503/714/713/5199/28473/717/28414/1379/28455/729/28424/28449/3494/28813/28822/28452/28412/28834/28408/3542/28401/28793/28791/3507/28874/28448/3502/28809/28444/28457/28940/28464/28907/28391/3539/3500/28797/28420/3538/3493/28815/28466/28938/28467/28778/28912/28299/28468/1378/28442/28825/28913/28638/28439/28820/2844…
BP	GO:2000257	regulation of protein activation cascade	108	-0.874644	-2.59394	0.00115075	0.0193561	0.0166667	1505	tags=72%, list=7%, signal=68%	3553/11326/28454/719/3078/28920/715/722/716/730/712/3503/714/713/5199/717/1379/729/28424/28449/28813/28822/28452/28834/3542/28793/28791/28874/3502/28809/28457/28940/28907/3539/3500/28797/28420/3538/28815/28938/28778/28912/28299/1378/28442/28825/28913/28439/28820/388077/28776/28823/28881/3514/28394/28392/28434/28919/28461/28916/28817/28395/28796/28876/28816/28921/28883/3501/28450/28908/28937/28896…
BP	GO:0016064	immunoglobulin mediated immune response	197	-0.875	-2.73699	0.00104932	0.0193561	0.0166667	1437	tags=64%, list=6%, signal=60%	28454/10875/3635/3497/100141515/972/2207/939/2213/28920/715/202309/722/7124/716/730/10666/3495/712/3503/714/1235/713/51311/6375/28473/695/3558/717/3586/28414/28455/30009/729/28424/5788/28449/3494/28813/28822/28452/28412/28834/28408/3542/4049/28401/28793/28791/3507/940/28874/10538/959/28448/3502/28809/28444/28457/28940/28464/5452/28907/28391/3539/3500/28797/28420/3538/3493/28815/28466/28938/28467/…
BP	GO:0030449	regulation of complement activation	107	-0.875839	-2.59276	0.00115741	0.0193561	0.0166667	1505	tags=73%, list=7%, signal=68%	3553/11326/28454/719/3078/28920/715/722/716/730/712/3503/714/713/5199/717/1379/729/28424/28449/28813/28822/28452/28834/3542/28793/28791/28874/3502/28809/28457/28940/28907/3539/3500/28797/28420/3538/28815/28938/28778/28912/28299/1378/28442/28825/28913/28439/28820/388077/28776/28823/28881/3514/28394/28392/28434/28919/28461/28916/28817/28395/28796/28876/28816/28921/28883/3501/28450/28908/28937/28896…
BP	GO:0001767	establishment of lymphocyte polarity	11	-0.876612	-1.76673	0.00160514	0.0200019	0.0172228	1361	tags=55%, list=6%, signal=51%	9750/81704/1794/1236/6366/6363
BP	GO:0032695	negative regulation of interleukin-12 production	16	-0.877955	-1.94746	0.00149031	0.0193561	0.0166667	2190	tags=81%, list=10%, signal=73%	11213/409/7057/54/1240/4210/3718/353514/51311/10859/3586/6504/201633
CC	GO:0042613	MHC class II protein complex	14	-0.878053	-1.88425	0.00155039	0.0197097	0.0169711	2147	tags=93%, list=10%, signal=84%	3127/3119/3120/3108/3123/3111/972/3122/3113/3115/3118/3117/3112
BP	GO:0001771	immunological synapse formation	14	-0.878254	-1.88468	0.00155039	0.0197097	0.0169711	1276	tags=57%, list=6%, signal=54%	81704/84868/1794/5551/923/1236/6366/6363
BP	GO:0072540	T-helper 17 cell lineage commitment	12	-0.878324	-1.80502	0.0015625	0.0198021	0.0170508	1467	tags=83%, list=7%, signal=78%	84695/149233/3569/3662/3594/30009/3593/10538/114836/4063
BP	GO:0043383	negative T cell selection	12	-0.878746	-1.80589	0.0015625	0.0198021	0.0170508	1200	tags=75%, list=5%, signal=71%	972/1794/387357/5788/940/916/7535/326/1236
BP	GO:0010820	positive regulation of T cell chemotaxis	15	-0.881308	-1.92875	0.00151976	0.019441	0.0167398	1023	tags=47%, list=5%, signal=45%	8740/729230/6375/6352/6846/6366/10563
MF	GO:0003823	antigen binding	142	-0.883539	-2.68823	0.00110375	0.0193561	0.0166667	1437	tags=79%, list=6%, signal=74%	28454/6890/3822/3134/3123/3497/913/3122/911/3676/3113/11006/3115/3117/3495/910/6976/3503/6983/28473/28664/3804/3824/28414/28455/30835/28424/28449/3494/28813/28822/28452/28412/28834/28653/28408/3542/28401/6504/28793/28791/3507/28682/28448/3575/3502/28809/28444/28457/28464/28589/28907/28391/3539/3500/28797/28420/962/3538/3512/3493/28815/28466/28938/28467/3902/28778/28912/28299/28468/28442/28825/289…
BP	GO:0001768	establishment of T cell polarity	10	-0.883654	-1.74109	0.00162866	0.0201114	0.0173171	1361	tags=60%, list=6%, signal=56%	9750/81704/1794/1236/6366/6363
BP	GO:0002517	T cell tolerance induction	11	-0.885924	-1.78549	0.00160514	0.0200019	0.0172228	1545	tags=73%, list=7%, signal=68%	50943/1178/3559/10288/29851/3620/916/326
BP	GO:0035747	natural killer cell chemotaxis	11	-0.888037	-1.78975	0.00160514	0.0200019	0.0172228	1439	tags=91%, list=6%, signal=85%	6354/6347/6348/5293/5294/6375/100528032/6351/22914/6352
BP	GO:0010819	regulation of T cell chemotaxis	16	-0.889671	-1.97345	0.00149031	0.0193561	0.0166667	1023	tags=50%, list=5%, signal=48%	8740/729230/6375/6352/6846/3627/6366/10563
BP	GO:0050853	B cell receptor signaling pathway	110	-0.890044	-2.64464	0.00114811	0.0193561	0.0166667	1673	tags=75%, list=7%, signal=69%	23228/4332/148823/28454/9404/257144/5336/3497/5293/11314/2213/7462/5579/3495/3503/26191/28473/3071/695/28414/28455/28424/5788/28449/1493/3494/28452/89857/28412/28834/28408/3542/28401/3932/3507/28448/952/3502/3702/28444/28457/28464/28391/3539/3500/28420/3538/3493/28466/28467/28468/28442/28638/28439/28445/388077/28423/974/3514/28394/28392/28434/28388/100423062/28461/26228/3543/28395/931/28396/28400…
BP	GO:0097048	dendritic cell apoptotic process	10	-0.89206	-1.75765	0.00162866	0.0201114	0.0173171	1263	tags=60%, list=6%, signal=57%	3965/6387/10859/1236/6366/6363
BP	GO:2000668	regulation of dendritic cell apoptotic process	10	-0.89206	-1.75765	0.00162866	0.0201114	0.0173171	1263	tags=60%, list=6%, signal=57%	3965/6387/10859/1236/6366/6363
BP	GO:0045076	regulation of interleukin-2 biosynthetic process	18	-0.896629	-2.01667	0.00148148	0.0193561	0.0166667	1570	tags=72%, list=7%, signal=67%	64170/50943/3553/64581/84433/920/941/942/3662/5788/940/916/3902
BP	GO:0045086	positive regulation of interleukin-2 biosynthetic process	13	-0.903406	-1.89588	0.00156986	0.0198034	0.0170519	1505	tags=77%, list=7%, signal=72%	3553/64581/84433/920/941/942/3662/5788/940/916
BP	GO:0002455	humoral immune response mediated by circulating immunoglobulin	133	-0.906029	-2.74418	0.00111235	0.0193561	0.0166667	1079	tags=77%, list=5%, signal=74%	2213/28920/715/722/7124/716/730/3495/712/3503/714/713/28473/717/28414/28455/729/28424/5788/28449/3494/28813/28822/28452/28412/28834/28408/3542/4049/28401/28793/28791/3507/28874/28448/3502/28809/28444/28457/28940/28464/28907/28391/3539/3500/28797/28420/3538/3493/28815/28466/28938/28467/28778/28912/28299/28468/1378/28442/28825/28913/28638/28439/28820/28445/388077/28423/28776/28823/28881/3514/28394/…
BP	GO:0006910	phagocytosis, recognition	69	-0.906411	-2.54797	0.00123001	0.0193561	0.0166667	1457	tags=81%, list=6%, signal=76%	64581/28454/2219/3497/3495/3503/28473/28414/28455/28424/28449/3494/28452/28412/28834/28408/3542/28401/3507/28448/3502/28444/28457/28464/28391/3539/3500/28420/3538/3493/28466/28467/28468/28442/28638/28439/28445/388077/28423/3514/28394/28392/28434/28388/100423062/28461/3543/28395/28396/28400/28409/3501/28450/28426/28385/28410
CC	GO:0042101	T cell receptor complex	99	-0.912254	-2.67643	0.00116279	0.0193561	0.0166667	1426	tags=90%, list=6%, signal=85%	28594/28652/28591/6978/920/28662/28582/926/8631/28602/6976/28667/28610/28692/28585/6983/28664/54518/6974/6977/6966/925/28655/28690/28669/28691/28609/28642/28693/28673/28660/6967/28689/28684/28563/28601/28592/28663/28671/28657/28670/28677/28658/28685/28661/28676/28672/28616/28653/28648/28640/6956/28688/917/923/28567/28683/28680/28666/28682/28674/28584/28518/28560/28656/28581/28619/28646/919/28586/…
BP	GO:0006958	complement activation, classical pathway	120	-0.919245	-2.76353	0.00111607	0.0193561	0.0166667	1065	tags=82%, list=5%, signal=78%	28920/715/722/716/730/3495/712/3503/714/713/28473/717/28414/28455/729/28424/28449/3494/28813/28822/28452/28412/28834/28408/3542/28401/28793/28791/3507/28874/28448/3502/28809/28444/28457/28940/28464/28907/28391/3539/3500/28797/28420/3538/3493/28815/28466/28938/28467/28778/28912/28299/28468/1378/28442/28825/28913/28638/28439/28820/28445/388077/28423/28776/28823/28881/3514/28394/28392/28434/28388/28…
MF	GO:0034987	immunoglobulin receptor binding	60	-0.933472	-2.55021	0.00127065	0.0193561	0.0166667	851	tags=95%, list=4%, signal=92%	28454/2268/3497/338339/3495/3503/28473/28414/28455/28424/28449/3494/28452/28412/28834/28408/3542/28401/3507/28448/3502/28444/28457/28464/28391/3539/3500/28420/3538/3512/3493/28466/28467/28468/28442/28638/28439/28445/388077/28423/3514/28394/28392/28434/28388/100423062/28461/3543/28395/28396/28400/28409/3501/28450/28426/28385/28410
CC	GO:0042571	immunoglobulin complex, circulating	57	-0.94505	-2.56972	0.00127714	0.0193561	0.0166667	841	tags=95%, list=4%, signal=91%	3495/3503/28473/28414/28455/28424/28449/3494/28452/28412/28834/28408/3542/28401/3507/28448/3502/28444/28457/28464/28391/3539/3500/28420/3538/3512/3493/28466/28467/28912/28468/28442/28638/28439/28445/388077/28423/3514/28394/28392/28434/28388/100423062/28461/3543/28395/28396/28400/28409/3501/28450/28426/28385/28410
CC	GO:0019814	immunoglobulin complex	133	-0.953851	-2.88902	0.00111235	0.0193561	0.0166667	841	tags=95%, list=4%, signal=92%	3495/3503/28779/28774/28473/28803/28414/28795/28455/28923/28814/28424/28781/28449/3494/28813/28622/28822/28452/28629/28412/28834/28408/3542/28882/28401/28793/28791/3507/28628/28874/28448/28884/28784/28900/28483/28786/3502/28809/28444/28457/28799/28942/28940/28464/28773/28907/28391/28783/3539/3500/28935/28797/28826/28420/3538/3512/3493/28815/28466/28938/28467/28778/28912/28299/28468/28442/28626/28…
