# Supplementary material for: Identification of a Recurrence Signature and Validation of Cell Infiltration Level of Thyroid Cancer Microenvironment
Source: Front Endocrinol (Lausanne). 2020 Jul 23;11:467. doi: 10.3389/fendo.2020.00467 (PMC7390823; doi:10.3389/fendo.2020.00467)
Supplement: Supplementary file 4 [file Table_4.xlsx]

## Sheet: Sheet1
Tables S4
ID	Description	setSize	enrichmentScore	NES	pvalue	p.adjust	qvalues	rank	leading_edge	core_enrichment
hsa05163	Human cytomegalovirus infection	205	-0.516283	-1.61307	0.00105708	0.00857902	0.00693367	4351	tags=33%, list=19%, signal=27%	196883/4775/1021/163688/3588/5733/6300/5600/10672/5578/836/2788/109/841/3576/1978/91860/1232/111/6892/578/59345/5608/567/3579/4792/4773/3105/3107/3133/3456/3106/4609/9138/5734/5156/113/4772/2786/2793/54331/3553/1230/1870/6891/6347/6890/414062/3570/3134/6348/6387/5293/3569/7188/5732/94235/5579/5330/7124/3587/5880/7852/9560/6351/1234/356/6352
hsa05167	Kaposi sarcoma-associated herpesvirus infection	169	-0.528341	-1.63058	0.00107411	0.00857902	0.00693367	3997	tags=34%, list=18%, signal=28%	4775/1021/163688/6300/4067/5600/7187/836/1437/2788/841/3455/10379/3576/2920/91860/1232/718/578/59345/5608/3665/6772/2921/4792/4773/57580/3105/3107/9976/3717/3133/3456/3106/4609/4772/4277/2786/2793/54331/2919/146850/1230/1870/1237/5336/3134/5293/3569/5294/3055/94235/942/131450/23533/1234/1233
hsa05170	Human immunodeficiency virus 1 infection	194	-0.546007	-1.69514	0.00106838	0.00857902	0.00693367	3696	tags=30%, list=16%, signal=25%	5578/836/472/2788/200316/841/4615/8905/91860/6892/3654/578/59345/7097/5608/567/27350/9582/983/4792/4773/7099/164668/3105/3107/3133/3456/3106/7133/9133/995/4772/25939/2786/2793/54331/6891/6890/60489/5336/684/3134/5293/7188/920/140564/94235/5579/200315/7124/5880/7852/1234/356/917/919/916/915
hsa05146	Amoebiasis	100	-0.547873	-1.61012	0.00232288	0.014306	0.0115623	3942	tags=40%, list=18%, signal=33%	1278/5275/1277/3908/5578/836/1437/1281/912/3576/2920/338382/7097/2921/7099/6318/7850/929/3909/5272/2769/2919/3684/3553/5273/5293/913/3569/911/3689/3592/5579/5330/6317/7124/1511/910/3586/3593/3458
hsa04666	Fc gamma R-mediated phagocytosis	92	-0.553772	-1.61541	0.00349243	0.0208899	0.0168835	4037	tags=32%, list=18%, signal=26%	274/4067/10109/10092/8395/5578/5337/5321/4082/8605/10095/85477/2215/2212/3635/27040/5336/5293/2214/3055/2213/5579/2209/5880/7409/1794/7454/5788/653361
hsa05166	Human T-cell leukemia virus 1 infection	214	-0.55647	-1.74155	0.00105042	0.00857902	0.00693367	3440	tags=29%, list=15%, signal=24%	4085/6776/958/109/3109/9232/111/701/4791/5971/567/9020/2113/4792/4773/3105/3107/3601/3127/3133/3106/4609/7850/10744/9133/3119/113/4772/991/890/3108/1870/9700/7015/3134/3123/3718/3111/5293/3569/3122/6688/920/3113/3689/3559/3115/3118/3117/7124/3560/3558/3112/3683/4049/3932/917/3561/916/915/115650
hsa04217	Necroptosis	120	-0.556528	-1.65795	0.00112867	0.00857902	0.00693367	3411	tags=29%, list=15%, signal=25%	1540/11035/142/91782/6776/3552/841/5321/3455/10379/2512/8605/6772/7099/3717/29108/353376/8743/3456/197259/6775/114548/3553/3718/834/90865/7188/1536/7128/7124/330/246/356/3458/81030
hsa05221	Acute myeloid leukemia	66	-0.562549	-1.58326	0.00720288	0.0423006	0.0341878	3637	tags=30%, list=16%, signal=25%	1437/1050/6776/1978/6932/4353/1053/4609/929/5292/51176/890/3684/1436/5293/6688/2209/597/11040/2322
hsa04657	IL-17 signaling pathway	88	-0.563508	-1.63717	0.00234742	0.014306	0.0115623	3997	tags=41%, list=18%, signal=34%	6300/23765/5600/7187/836/1437/841/4312/3576/27189/2920/27190/6354/4322/6361/2921/4792/6364/6374/1440/6280/4314/6356/3596/2919/3553/6279/6347/3569/7188/4318/7128/7124/6372/3627/3458
hsa05135	Yersinia infection	120	-0.579692	-1.72695	0.00112867	0.00857902	0.00693367	3385	tags=31%, list=15%, signal=26%	8395/10096/60/4615/3576/8935/3654/5608/4792/4773/7099/29108/3456/9138/3606/4772/7456/114548/3553/6347/27040/4210/834/5293/3569/3937/3676/7124/5880/7409/3558/3586/2533/7454/3932/7535/147945
hsa05164	Influenza A	152	-0.599417	-1.83986	0.00107066	0.00857902	0.00693367	3702	tags=38%, list=16%, signal=32%	7187/5578/836/3838/60/3552/841/3109/4615/3455/10379/3576/402569/4938/578/9021/3665/6772/4792/7099/3717/29108/8743/3127/4939/3456/3606/3119/114548/3553/7177/3108/6347/64499/3123/834/3111/5293/51284/90865/3569/3122/3113/3592/4261/5579/3115/3118/3117/7124/23430/3112/356/6352/3627/3593/3458
hsa04621	NOD-like receptor signaling pathway	155	-0.6025	-1.84897	0.00107527	0.00857902	0.00693367	3305	tags=33%, list=15%, signal=28%	22900/841/4615/3455/10379/3576/2920/4938/3665/6772/2921/4792/3428/7099/29108/118429/4939/3456/2634/3606/58484/2633/64170/114548/2919/3553/5027/6347/837/4210/51393/114769/834/7226/3569/7188/115361/64127/1536/5330/7128/7124/330/199713/838/440068/9051/6352/115362/171389/9447
hsa04668	TNF signaling pathway	112	-0.603465	-1.78944	0.00114155	0.00857902	0.00693367	4309	tags=43%, list=19%, signal=35%	840/8986/11035/6300/8809/5600/9252/3600/6401/7187/836/843/1437/602/2277/841/2920/9021/5608/9020/2921/4792/6364/1435/3456/6374/197259/1326/7133/4314/2919/7185/3553/6347/3659/5293/3569/7188/64127/4318/7412/7128/7124/330/6372/6352/3627/4049
hsa04514	Cell adhesion molecules (CAMs)	140	-0.608126	-1.85136	0.00107759	0.00857902	0.00693367	3393	tags=49%, list=15%, signal=42%	4267/3384/958/3109/23114/29126/8516/54413/149461/24146/64115/22871/9379/1462/5010/22829/3897/3105/3107/1272/3695/3127/57502/933/3133/6403/3106/3119/3684/9378/3108/22854/80380/3134/3123/3111/23562/6614/3122/3676/920/3113/941/3689/7412/6404/942/3115/926/3118/3117/6693/10666/8174/925/3112/6402/5788/1493/3683/3385/914/940/923/959/29851/201633/5133
hsa04630	JAK-STAT signaling pathway	139	-0.611161	-1.85542	0.00108342	0.00857902	0.00693367	3637	tags=40%, list=16%, signal=33%	1437/3595/9466/3566/6776/3563/3455/10379/9021/8651/1950/316/6772/116379/2688/3717/3601/3456/7066/4609/5008/1440/5156/5777/5292/6775/1441/3574/3596/149233/3568/3570/3718/29949/5293/3569/1438/3581/282618/3592/3559/3587/3560/1439/3558/3586/3952/3594/11009/50615/3593/3561/3575/3458/59067
hsa04625	C-type lectin receptor signaling pathway	103	-0.611607	-1.80114	0.00115207	0.00857902	0.00693367	4414	tags=43%, list=20%, signal=34%	51561/10892/4775/163688/1540/6300/5600/868/602/841/10379/91860/4791/5971/9020/6361/6772/4792/4773/29108/4772/64170/114548/3553/64581/3659/5336/51266/834/5293/2207/3569/26253/6367/3592/7124/338339/93978/3558/4046/3586/30835/3593/10332
hsa05162	Measles	126	-0.618055	-1.85473	0.00110988	0.00857902	0.00693367	3994	tags=37%, list=18%, signal=30%	1021/23586/4940/54106/64135/868/7187/836/6776/7161/3552/841/4615/3455/10379/4938/3654/578/7097/3665/6772/4792/7099/4939/3456/3553/3718/5293/51284/3569/2213/3592/3559/7128/3560/3558/30835/356/3593/6504/917/940/3561/916/915/10332
hsa05145	Toxoplasmosis	110	-0.622724	-1.84064	0.00115207	0.00857902	0.00693367	3343	tags=42%, list=15%, signal=36%	3588/7043/6300/5600/3908/836/958/841/3109/4615/3654/240/8651/7097/5608/6772/4792/7099/3717/3127/345611/3909/3119/146850/3108/3123/3111/23643/3122/5294/3113/3592/4261/3115/3118/3117/7124/330/3587/23533/1234/3112/3586/3593/959/3458
hsa05142	Chagas disease (American trypanosomiasis)	101	-0.640194	-1.88085	0.00116144	0.00857902	0.00693367	3295	tags=36%, list=15%, signal=31%	841/4615/3576/5521/718/3654/7097/4792/5522/7099/3456/5054/2769/3553/6347/414062/6348/5293/3569/3592/5330/10333/7124/712/714/713/3558/3586/356/6352/3593/917/919/3458/916/915
hsa05169	Epstein-Barr virus infection	186	-0.640944	-1.97895	0.00107759	0.00857902	0.00693367	3997	tags=38%, list=18%, signal=31%	6300/4940/4067/5600/4616/9636/7187/836/958/841/3109/4615/3455/10379/4938/6892/4791/3654/578/5971/7097/5608/3665/567/9020/6772/4792/4794/3105/3107/3127/4939/3133/3456/3106/4609/10912/3119/890/3108/1870/6891/6890/5336/3134/3123/3718/3111/5293/3569/3122/7188/3113/3115/7128/3118/3117/7124/695/3112/3627/3683/864/917/919/916/915/1380/930/2208
hsa05235	PD-L1 expression and PD-1 checkpoint pathway in cancer	88	-0.643113	-1.86844	0.00117371	0.00857902	0.00693367	2768	tags=32%, list=12%, signal=28%	7097/5608/1950/6772/4792/4773/4794/7099/3717/353376/5777/55509/4772/27040/5293/116071/920/10125/3932/917/940/10538/919/3458/916/7535/5133/915
hsa04610	Complement and coagulation cascades	79	-0.646368	-1.85952	0.00118203	0.00857902	0.00693367	3104	tags=46%, list=14%, signal=39%	5055/718/3053/5329/710/2159/1675/5054/2162/629/7035/2147/2244/728/725/5648/3684/11326/719/5345/3687/3078/5104/3689/715/722/716/730/712/714/713/717/1379/729/1378/1380
hsa00860	Porphyrin and chlorophyll metabolism	27	-0.655189	-1.58587	0.00852273	0.0491579	0.03973	1863	tags=19%, list=8%, signal=17%	1356/3162/79799/54578/7367
hsa05152	Tuberculosis	164	-0.658114	-2.02567	0.00107759	0.00857902	0.00693367	4192	tags=44%, list=19%, signal=36%	163688/5993/3588/7043/6300/54106/5600/836/843/7421/10312/3552/841/3109/4615/91860/718/3654/7097/6772/7099/3717/3127/1520/3456/929/2215/3606/3119/2212/9103/245972/4360/64170/3684/3553/3108/64581/7096/3123/3111/972/2207/3569/26253/3122/2214/3687/2213/64127/3113/3689/3592/4261/3115/3118/3117/2209/10333/7124/3587/3112/4046/3586/1379/30835/11151/3593/3458/1378/3929/10332
hsa04145	Phagosome	146	-0.660012	-2.0153	0.00107643	0.00857902	0.00693367	3493	tags=42%, list=16%, signal=36%	10312/1535/60/3109/7058/7280/718/338382/7097/729238/7099/10382/3105/3107/79861/4353/4973/3127/1520/3133/81035/3106/929/2215/3119/2212/9103/245972/4360/347733/7057/3684/4481/3108/64581/6891/2204/6890/4688/3134/3123/3111/3122/2214/8685/2213/3113/3689/715/1536/3115/3118/3117/2209/4689/10333/3112/30835/11151/653361/10332
hsa05134	Legionellosis	57	-0.671111	-1.86652	0.00121359	0.00857902	0.00693367	3295	tags=44%, list=15%, signal=38%	841/4615/3576/2920/718/4791/7097/2921/4792/7099/29108/929/3606/58484/2919/3684/3553/834/3569/3689/3592/7124/1379/3593/1378
hsa05133	Pertussis	76	-0.67556	-1.92964	0.00118765	0.00857902	0.00693367	3307	tags=46%, list=15%, signal=39%	3552/4615/3576/91860/718/3654/729238/710/7099/29108/353376/6374/929/725/114548/3684/3553/3659/834/23643/3569/3689/3592/715/722/7124/716/712/714/713/6372/717/3586/3593/3394
hsa05323	Rheumatoid arthritis	87	-0.67768	-1.97016	0.00116822	0.00857902	0.00693367	3307	tags=55%, list=15%, signal=47%	3552/3109/4312/3576/2920/7097/8792/2921/6364/7099/1435/3127/1513/6374/3606/3119/4314/245972/54/2919/3553/3108/6347/414062/3123/6348/3111/6387/3569/3122/3113/941/3689/942/3115/3118/3117/8600/7124/10673/6372/3112/1493/6352/3683/940/3458/4050
hsa04660	T cell receptor signaling pathway	102	-0.682047	-2.00389	0.00115875	0.00857902	0.00693367	2610	tags=33%, list=12%, signal=30%	9020/4792/4773/4794/1326/5777/4772/27040/5293/84433/3937/920/10125/926/7124/7409/3558/925/3586/9402/5788/1493/3932/917/940/959/29851/3702/919/3458/916/7535/5133/915
hsa04380	Osteoclast differentiation	124	-0.687353	-2.05917	0.00111607	0.00857902	0.00693367	2849	tags=43%, list=13%, signal=38%	4791/9021/8651/5971/5608/9020/8792/6772/4792/11027/4773/1435/140885/1513/3456/2215/126014/54209/4772/79168/799/2212/9103/11025/54/11024/3553/1436/10990/5336/4688/353514/5293/2214/3937/7305/2213/6688/10326/11006/8600/2209/4689/7124/10288/10859/695/814/653361/3932/3458/23547/55423
hsa04060	Cytokine-cytokine receptor interaction	256	-0.688443	-2.17309	0.00104167	0.00857902	0.00693367	2551	tags=47%, list=11%, signal=42%	3579/8792/6354/6361/8764/9573/2921/6364/2688/1435/6358/943/8743/3601/84957/3456/6374/7066/5008/7133/7850/10344/1440/8718/654/3606/7292/7293/1441/6346/3574/6370/10913/6356/3596/970/2919/3553/1436/6368/51554/149233/1230/6362/1237/6347/6355/151449/414062/3568/3570/6348/8784/6387/29949/90865/3569/6367/6369/1438/3581/939/920/282618/3592/3559/8740/8807/8600/7124/729230/3587/246778/9235/10673/1235/7852/…
hsa04620	Toll-like receptor signaling pathway	90	-0.69318	-2.01741	0.00116959	0.00857902	0.00693367	3343	tags=46%, list=15%, signal=39%	958/841/4615/3455/3576/3654/7097/5608/3665/3663/6772/4792/7099/353376/1513/3456/1326/929/6696/3553/7096/414062/6348/5293/51284/23643/3569/941/3592/942/10333/7124/51311/9560/6351/6352/3627/3593/6373/4283/3929
hsa04062	Chemokine signaling pathway	182	-0.701827	-2.16414	0.00107643	0.00857902	0.00693367	3044	tags=43%, list=14%, signal=38%	399694/2920/1232/408/111/59345/3579/6354/6361/6772/2921/4792/6364/156/57580/3717/6358/2870/6374/10344/113/6346/409/6370/6356/2786/2793/54331/2919/6368/146850/1230/6362/1237/6347/6355/2268/414062/3718/6348/6387/5293/6367/6369/5294/3055/94235/5579/5330/729230/23533/5880/1235/7852/9560/6375/6372/7409/6351/1234/1794/1233/7454/2833/10663/6352/6846/3627/10235/653361/3702/6373/4283/2829/1236/6366/643/63…
hsa05416	Viral myocarditis	57	-0.711489	-1.97882	0.00121359	0.00857902	0.00693367	3737	tags=58%, list=17%, signal=48%	3908/836/6445/60/958/841/3109/4624/3105/3107/3127/3133/3106/3119/3108/3134/3123/3111/4625/3122/3113/941/3689/942/3115/3118/3117/5880/5551/3112/3683/940/959
hsa04659	Th17 cell differentiation	101	-0.714297	-2.09855	0.00116144	0.00857902	0.00693367	2498	tags=41%, list=11%, signal=36%	6772/4792/4773/4794/3717/3127/3119/4772/50943/3553/149233/3108/27040/3570/3123/3718/3111/3569/3122/920/3113/3559/3115/3118/3117/3662/3560/3558/3112/3594/30009/50615/3932/917/3561/919/3458/916/7535/915/59067
hsa04623	Cytosolic DNA-sensing pathway	47	-0.721646	-1.94524	0.00127714	0.00857902	0.00693367	2734	tags=32%, list=12%, signal=28%	3665/4792/29108/3456/3606/3553/834/90865/3569/9560/6351/6352/3627/81030/9447
hsa04064	NF-kappa B signaling pathway	102	-0.725725	-2.13222	0.00115875	0.00857902	0.00693367	3343	tags=46%, list=15%, signal=39%	958/6357/4615/3576/2920/4791/3654/5971/9020/8792/2921/4792/7099/353376/929/10912/10913/2919/7185/3553/27040/5336/6387/23643/7188/84433/8740/7412/5579/7128/8600/7124/330/597/10673/9560/6351/695/4049/3932/959/4050/7535/3929/6366/115650/6363
hsa05143	African trypanosomiasis	36	-0.731989	-1.88952	0.00131406	0.00857902	0.00693367	2290	tags=44%, list=10%, signal=40%	8542/3250/3606/3553/169355/3569/3592/7412/5579/5330/7124/3586/356/3593/3620/3458
hsa05150	Staphylococcus aureus infection	68	-0.73365	-2.06338	0.00121212	0.00857902	0.00693367	2228	tags=59%, list=10%, signal=53%	1675/3127/6403/629/2215/3119/728/2212/9103/5648/5724/3684/3108/2204/719/2358/3123/2357/3111/3122/2214/2359/2213/3113/3689/715/6404/3115/3118/3117/2209/716/8689/712/714/713/3112/717/3586/3683
hsa05140	Leishmaniasis	74	-0.736533	-2.10267	0.00117647	0.00857902	0.00693367	3307	tags=58%, list=15%, signal=50%	3552/3109/4615/718/3654/7097/6772/4792/7099/3717/3127/2215/5777/3119/2212/9103/3684/3553/3108/4688/3123/3111/3122/2214/3676/3113/3689/3592/1536/5579/3115/3118/3117/2209/4689/7124/3112/3586/1379/3593/653361/3458/1378
hsa04658	Th1 and Th2 cell differentiation	89	-0.736917	-2.14246	0.00117647	0.00857902	0.00693367	2498	tags=43%, list=11%, signal=38%	6772/4792/4773/4794/3717/3127/6775/3119/4772/3596/3108/27040/3123/3718/3111/3122/920/3113/3592/3559/3115/3118/3117/3560/3558/3112/3594/30009/3593/3932/864/917/3561/919/3458/916/7535/915
hsa05144	Malaria	48	-0.743584	-2.01854	0.00126582	0.00857902	0.00693367	3719	tags=65%, list=17%, signal=54%	6401/5175/958/7058/4615/3576/7097/7099/3082/6403/1440/3606/7057/3553/6347/2995/3569/3689/3592/7412/2532/7124/100528032/3820/3586/1379/22914/3683/959/3458/1378
hsa04650	Natural killer cell mediated cytotoxicity	110	-0.744496	-2.20057	0.00115207	0.00857902	0.00693367	2421	tags=45%, list=11%, signal=41%	4773/3105/3107/8743/3133/3456/3106/2215/5777/4772/3823/4277/3821/3822/27040/5336/5293/2207/2214/3937/7305/3689/5579/7124/3805/5880/3802/3811/51744/3804/10870/100528032/7409/117157/3812/3824/5551/9437/22914/3809/356/3683/3932/919/3458/3002/7535/259197/962/4068
hsa04662	B cell receptor signaling pathway	78	-0.755634	-2.1673	0.00118343	0.00857902	0.00693367	2489	tags=42%, list=11%, signal=38%	4792/11027/4773/4794/933/5777/8519/4772/79168/11025/11024/10990/118788/3635/5336/353514/5293/84433/2213/11006/5579/10288/5880/10859/7409/695/971/27071/23547/974/973/1380/930
hsa05321	Inflammatory bowel disease (IBD)	60	-0.760505	-2.12086	0.00121655	0.00857902	0.00693367	2498	tags=57%, list=11%, signal=51%	6772/7099/3127/3606/6775/3119/4772/3596/50943/3553/149233/3108/3123/3111/3569/3122/64127/3113/3592/8807/3115/3118/3117/7124/3558/3112/3586/3594/30009/50615/3593/3561/3458/59067
hsa04612	Antigen processing and presentation	69	-0.78553	-2.21614	0.00120627	0.00857902	0.00693367	2883	tags=59%, list=13%, signal=52%	6892/567/5721/3105/3107/3127/1520/3133/3106/3119/10437/3823/3821/3108/6891/6890/3822/3134/3123/3111/972/3122/920/3113/4261/3115/926/3118/3117/7124/3805/3802/3811/3804/3812/3824/925/8302/3112/3809/3458
hsa05322	Systemic lupus erythematosus	51	-0.787603	-2.14456	0.00126263	0.00857902	0.00693367	2147	tags=63%, list=10%, signal=57%	3127/2215/3119/2212/3108/3123/3111/3122/2214/3113/941/2904/715/942/3115/3118/3117/2209/7124/716/730/1511/712/714/713/3112/717/3586/729/940/959/3458
hsa05320	Autoimmune thyroid disease	37	-0.801456	-2.08264	0.00130719	0.00857902	0.00693367	2335	tags=70%, list=10%, signal=63%	3105/3107/3127/3133/3106/3119/3108/3134/3123/3111/3122/3113/941/942/3115/3118/3117/3558/5551/3112/3586/356/1493/940/959/3002
hsa04640	Hematopoietic cell lineage	93	-0.804136	-2.34485	0.00116959	0.00857902	0.00693367	2147	tags=61%, list=10%, signal=56%	3127/933/2323/7066/7850/1440/929/290/1441/3119/3574/3684/3553/1436/3108/945/3568/3570/3123/3111/913/3569/3122/1438/3581/911/3676/920/3113/3559/3115/926/3118/3117/2209/7124/1791/910/925/3112/1379/2811/951/914/917/921/952/3575/916/2322/924/915/1378/931/1380/930/2208
hsa05310	Asthma	26	-0.810563	-1.941	0.00142045	0.00899621	0.00727085	3435	tags=85%, list=15%, signal=72%	6037/958/3109/2205/3127/3119/6356/3596/2206/3108/3123/3111/2207/3122/3113/3115/3118/3117/7124/3112/3586/959
hsa04061	Viral protein interaction with cytokine and cytokine receptor	96	-0.816674	-2.38176	0.00117233	0.00857902	0.00693367	2614	tags=68%, list=12%, signal=60%	3579/6354/6361/8764/2921/6364/1435/6358/8743/6374/7133/10344/3606/6346/6370/6356/2919/1436/6368/51554/1230/6362/1237/6347/6355/414062/3570/6348/6387/29949/3569/6367/6369/3559/8740/8807/7124/729230/3587/1235/7852/3560/9560/6375/6372/6351/1234/3558/3586/1233/2833/11009/6352/6846/3627/4049/3561/6373/4283/2829/1236/6366/643/6363/10563
hsa04672	Intestinal immune network for IgA production	45	-0.829105	-2.20723	0.00129366	0.00857902	0.00693367	2219	tags=71%, list=10%, signal=64%	3695/3601/3127/3119/6370/3108/3123/3111/6387/3569/3122/3676/3113/941/942/3115/3118/3117/5284/10673/7852/8174/3558/3112/3586/940/959/29851/608/115650/23495/57379
hsa04940	Type I diabetes mellitus	39	-0.836176	-2.18676	0.00131752	0.00857902	0.00693367	2335	tags=74%, list=10%, signal=67%	3105/3107/3127/3133/3106/3119/3553/3108/3134/3123/3111/3122/3113/941/3592/942/3115/3118/3117/7124/3558/5551/3112/356/3593/4049/940/3458/3002
hsa05330	Allograft rejection	35	-0.851482	-2.17526	0.00132802	0.00857902	0.00693367	2335	tags=83%, list=10%, signal=74%	3105/3107/3127/3133/3106/3119/3108/3134/3123/3111/3122/3113/941/3592/942/3115/3118/3117/7124/3558/5551/3112/3586/356/3593/940/959/3458/3002
hsa05332	Graft-versus-host disease	37	-0.872597	-2.26751	0.00130719	0.00857902	0.00693367	2335	tags=89%, list=10%, signal=80%	3105/3107/3127/3133/3106/3119/3821/3553/3108/3134/3123/3111/3569/3122/3113/941/942/3115/3118/3117/7124/3802/3811/3804/3558/3812/3824/5551/3112/356/940/3458/3002
hsa05340	Primary immunodeficiency	37	-0.888527	-2.3089	0.00130719	0.00857902	0.00693367	1743	tags=68%, list=8%, signal=62%	100/6891/6890/3718/920/4261/926/695/925/5788/3932/959/29851/3561/3575/916/7535/915/326/3543/115650/23495/973/57379/930
